# Supplementary material for: The Transcriptomic and Proteomic Landscapes of Bone Marrow and Secondary Lymphoid Tissues
Source: PLoS One. 2014 Dec 26;9(12):e115911. doi: 10.1371/journal.pone.0115911 (PMC4277406; doi:10.1371/journal.pone.0115911)
Supplement: S1 Table — Fresh frozen material from 27 different morphologically normal* tissues was included in this study. * All cases of appendix represent cases of appendicitis. (XLSX) [file pone.0115911.s003.xlsx]

## Sheet: Sheet1
Table S1. Fresh frozen material from 27 different morphologically normal* tissues was included in this study.
* All cases of appendix represent cases of appendicitis.
Tissue	No of samples	Average correlation coefficient (%)
Adipose tissue	3	97.2
Adrenal gland	3	97.7
Appendix	3	96.6
Bone marrow	4	95.8
Cerebral cortex	3	94.9
Colon	5	96.2
Duodenum	2	97.8
Esophagus	3	95.8
Gallbladder	3	96.2
Heart muscle	4	96.1
Kidney	4	96.9
Liver	3	96.6
Lung	5	96.5
Lymph node	5	96.2
Ovary	2	97.6
Pancreas	2	96.8
Placenta	4	96.5
Prostate	4	95.7
Salivary gland	3	96.4
Skin	3	96.1
Small intestine	4	97.4
Spleen	4	97.9
Stomach	3	94.4
Testis	7	96.3
Thyroid gland	4	96.0
Urinary bladder	2	95.2
Uterus	3	94.8
n = 27	95	96.4
