# Supplementary material for: The Transcriptomic and Proteomic Landscapes of Bone Marrow and Secondary Lymphoid Tissues
Source: PLoS One. 2014 Dec 26;9(12):e115911. doi: 10.1371/journal.pone.0115911 (PMC4277406; doi:10.1371/journal.pone.0115911)
Supplement: S2 Table — All genes with elevated expression in the four lymphohematopoietic tissues (93 tissue enriched, 122 group enriched, and 478 enhanced genes). Genes in bold are exemplified in the paper and shown in Fig. 4. (XLSX) [file pone.0115911.s004.xlsx]

## Sheet: Enriched and Enhance
Table S2. All genes with elevated expression in the four lymphohematopoietic tissues (93 tissue enriched, 122 group enriched, and 478 enhanced genes). Genes in bold are exemplified in the paper and shown in figure 4.
Gene name	Description	ENSG-id	Antibody-ID in Protein Atlas	Category	Tissue/group of tissues	Tissue-/group specific score/Enhanced score	Spleen FPKM	Lymphnode FPKM	Appendix FPKM	Bonemarrow FPKM
PRTN3	proteinase 3	ENSG00000196415	CAB017558,HPA005938	Highly enriched	bonemarrow	533.911	1.386	0.326	0.096	740
AZU1	azurocidin 1	ENSG00000172232	HPA055851	Highly enriched	bonemarrow	488.357	2.886	0.635	0.102	1409.4
DEFA4	defensin, alpha 4, corticostatin	ENSG00000164821	HPA051266	Highly enriched	bonemarrow	405.165	3.947	0.979	0.522	1599.18
DEFA1	defensin, alpha 1	ENSG00000206047	HPA052517,CAB032548	Highly enriched	bonemarrow	325.298	55.115	9.904	1.151	17928.8
ELANE	elastase, neutrophil expressed	ENSG00000197561	CAB015409	Highly enriched	bonemarrow	310.629	2.021	0.534	0.15	1281.65
RNASE3	ribonuclease, RNase A family, 3	ENSG00000169397	HPA056183	Highly enriched	bonemarrow	296.097	1.642	0.649	0.448	486.192
DEFA1B	defensin, alpha 1B	ENSG00000240247	HPA052517	Highly enriched	bonemarrow	290.591	89.29	18.038	2.282	25946.8
PRSS57	protease, serine, 57	ENSG00000185198	NA	Highly enriched	bonemarrow	247.584	0.327	0.147	0	80.96
MS4A3	membrane-spanning 4-domains, subfamily A, member 3 (hematopoietic cell-specific)	ENSG00000149516	HPA019210	Highly enriched	bonemarrow	188.461	1.817	0.458	0.916	342.433
HBD	hemoglobin, delta	ENSG00000223609	CAB037087,HPA043234	Highly enriched	bonemarrow	138.077	1.326	0.512	0.193	736.226
MPO	myeloperoxidase	ENSG00000005381	HPA021147,CAB000059	Highly enriched	bonemarrow	136.009	2.356	1.836	1.437	1627.89
DEFA3	defensin, alpha 3, neutrophil-specific	ENSG00000239839	HPA052517	Highly enriched	bonemarrow	122.469	71.962	6.577	0.988	8813.11
CAMP	cathelicidin antimicrobial peptide	ENSG00000164047	CAB015949,CAB016522,HPA029874	Highly enriched	bonemarrow	102.607	4.436	5.525	1.14	878.931
RNASE2	ribonuclease, RNase A family, 2 (liver, eosinophil-derived neurotoxin)	ENSG00000169385	HPA044983	Highly enriched	bonemarrow	88.8699	3.977	1.89	8.589	763.304
MMP8	matrix metallopeptidase 8 (neutrophil collagenase)	ENSG00000118113	HPA021221,HPA022935	Highly enriched	bonemarrow	85.4807	1.027	0.215	0.53	323.117
CEACAM8	carcinoembryonic antigen-related cell adhesion molecule 8	ENSG00000124469	CAB033676	Highly enriched	bonemarrow	71.8711	0.76	0.107	0.091	106.513
PGLYRP1	peptidoglycan recognition protein 1	ENSG00000008438	HPA045702	Highly enriched	bonemarrow	61.3378	3.253	0.198	1.28	199.532
PRG3	proteoglycan 3	ENSG00000156575	NA	Highly enriched	bonemarrow	57.9177	0.498	0.255	0	28.843
RHAG	Rh-associated glycoprotein	ENSG00000112077	HPA055331	Highly enriched	bonemarrow	52.0423	0.103	0.052	0.022	66.51
CTSG	cathepsin G	ENSG00000100448	HPA047737,CAB000110	Highly enriched	bonemarrow	50.6106	1.828	6.15	12.183	1840.1
SERPINB10	serpin peptidase inhibitor, clade B (ovalbumin), member 10	ENSG00000242550	HPA015480	Moderately enriched	bonemarrow	48.8394	0.149	0.182	0.074	38.925
OR5AK2	olfactory receptor, family 5, subfamily AK, member 2	ENSG00000181273	NA	Moderately enriched	spleen	47.71	4.771	0	0	0
TARM1	T cell-interacting, activating receptor on myeloid cells 1	ENSG00000248385	HPA054401,HPA051022	Moderately enriched	bonemarrow	47.35	0	0	0	4.735
BPI	bactericidal/permeability-increasing protein	ENSG00000101425	NA	Moderately enriched	bonemarrow	45.9919	2.314	1.531	0.379	670.562
EPX	eosinophil peroxidase	ENSG00000121053	HPA050507	Moderately enriched	bonemarrow	44.8812	0.446	0.237	0.146	20.017
AHSP	alpha hemoglobin stabilizing protein	ENSG00000169877	HPA040940	Moderately enriched	bonemarrow	43.6586	0.963	0.339	0	627.81
VSTM1	V-set and transmembrane domain containing 1	ENSG00000189068	NA	Moderately enriched	bonemarrow	42.4995	0.555	0.111	1.001	77.944
SPTA1	spectrin, alpha, erythrocytic 1 (elliptocytosis 2)	ENSG00000163554	HPA028048	Moderately enriched	bonemarrow	40.59	0.124	0.213	0.072	107.117
HBM	hemoglobin, mu	ENSG00000206177	NA	Moderately enriched	bonemarrow	39.0394	0.275	0	0	154.713
DNTT	deoxynucleotidyltransferase, terminal	ENSG00000107447	HPA044194	Moderately enriched	bonemarrow	34.8879	0.165	0.35	0.187	16.502
GYPA	glycophorin A (MNS blood group)	ENSG00000170180	CAB002658,HPA014811	Moderately enriched	bonemarrow	31.7869	0.057	0.009	0	90.529
KLF1	Kruppel-like factor 1 (erythroid)	ENSG00000105610	HPA051850	Moderately enriched	bonemarrow	29.1812	0.13	0.061	0	21.419
TSPO2	translocator protein 2	ENSG00000112212	NA	Moderately enriched	bonemarrow	29.0818	0.068	0.064	0	23.818
GATA1	GATA binding protein 1 (globin transcription factor 1)	ENSG00000102145	HPA000233,CAB009195,HPA000232	Moderately enriched	bonemarrow	28.4324	0.431	0.04	0.188	30.053
RAB44	RAB44, member RAS oncogene family	ENSG00000255587	HPA029767	Moderately enriched	bonemarrow	25.1117	0.063	0.083	0.432	17.528
VPREB1	pre-B lymphocyte 1	ENSG00000169575	HPA055886	Moderately enriched	bonemarrow	24.8928	0.12	0.541	0.154	13.467
GYPB	glycophorin B (MNS blood group)	ENSG00000250361	NA	Moderately enriched	bonemarrow	22.6027	0	0	0	74.25
GFI1B	growth factor independent 1B transcription repressor	ENSG00000165702	HPA007012	Moderately enriched	bonemarrow	21.2903	0.897	0.034	0.283	21.78
CTB-186H2.3		ENSG00000266956	NA	Moderately enriched	bonemarrow	19.4248	0.035	0.003	0.032	9.557
GFOD1	glucose-fructose oxidoreductase domain containing 1	ENSG00000145990	HPA029096	Moderately enriched	bonemarrow	18.04	0.002	0.002	0.004	3.608
RHD	Rh blood group, D antigen	ENSG00000187010	NA	Moderately enriched	bonemarrow	17.0843	0.199	0.202	0.439	15.41
RP11-24B21.1	uncharacterized protein LOC256021 isoform 1	ENSG00000257242	NA	Moderately enriched	bonemarrow	16.1967	2.156	3.37	1.963	54.583
DQX1	DEAQ box RNA-dependent ATPase 1	ENSG00000144045	HPA039158	Moderately enriched	appendix	15.8901	0.28	0.441	487.476	0.181
RHCE	Rh blood group, CcEe antigens	ENSG00000188672	NA	Moderately enriched	bonemarrow	15.0582	0.184	0.299	0.358	35.462
ALAS2	aminolevulinate, delta-, synthase 2	ENSG00000158578	HPA001638	Moderately enriched	bonemarrow	14.8644	0.748	0.13	0.051	314.724
S100A12	S100 calcium binding protein A12	ENSG00000163221	HPA002881,CAB025872	Moderately enriched	bonemarrow	14.7541	57.057	1.957	73.581	1085.62
EPB42	erythrocyte membrane protein band 4.2	ENSG00000166947	HPA040261	Moderately enriched	bonemarrow	14.5397	0.916	0.624	0.44	61.212
ABCA13	ATP-binding cassette, sub-family A (ABC1), member 13	ENSG00000179869	HPA039914	Moderately enriched	bonemarrow	13.887	0.039	0.079	0.288	26.427
HIF1A	hypoxia inducible factor 1, alpha subunit (basic helix-loop-helix transcription factor)	ENSG00000100644	CAB017442,HPA001275	Moderately enriched	bonemarrow	13.8249	2.077	1.25	2.936	40.59
IFIT1B	interferon-induced protein with tetratricopeptide repeats 1B	ENSG00000204010	HPA041627	Moderately enriched	bonemarrow	12.3514	0.057	0	0	16.452
CEBPE	CCAAT/enhancer binding protein (C/EBP), epsilon	ENSG00000092067	HPA002928,CAB005113	Moderately enriched	bonemarrow	12.2276	0.525	0.189	0.797	19.772
FCAR	Fc fragment of IgA, receptor for	ENSG00000186431	HPA014050	Moderately enriched	bonemarrow	12.1381	4.363	0.589	22.922	278.229
PADI4	peptidyl arginine deiminase, type IV	ENSG00000159339	HPA017007	Moderately enriched	bonemarrow	12.0135	12.933	0.638	3.458	155.37
HBQ1	hemoglobin, theta 1	ENSG00000086506	HPA049111	Moderately enriched	bonemarrow	11.3783	0.109	0	0	12.482
BTNL10	butyrophilin-like 10	ENSG00000215811	HPA012541	Moderately enriched	bonemarrow	10.8475	0	0	0	1.28
CD5L	CD5 molecule-like	ENSG00000073754	NA	Moderately enriched	spleen	10.3508	432.923	8.764	1.54	10.412
HMBS	hydroxymethylbilane synthase	ENSG00000256269	HPA050659,HPA006114	Moderately enriched	bonemarrow	9.90248	9.031	12.093	14.64	160.945
SPIC	Spi-C transcription factor (Spi-1/PU.1 related)	ENSG00000166211	HPA042864	Moderately enriched	spleen	9.55385	18.716	1.959	0.572	0.062
NFE2	nuclear factor (erythroid-derived 2), 45kDa	ENSG00000123405	HPA001914	Moderately enriched	bonemarrow	9.10172	6.754	0.243	5.553	61.473
MFSD2B	major facilitator superfamily domain containing 2B	ENSG00000205639	HPA044145	Moderately enriched	bonemarrow	9.02491	0.144	0.104	0.097	10.144
RETN	resistin	ENSG00000104918	NA	Moderately enriched	bonemarrow	8.83218	1.218	0.075	4.381	129.674
IL21	interleukin 21	ENSG00000138684	NA	Moderately enriched	lymphnode	8.81988	0.196	6.121	0.694	0
AC132216.1	HCG1785179; PRO1787; Uncharacterized protein	ENSG00000184566	HPA038214	Moderately enriched	bonemarrow	8.68345	0	0.103	0.041	1.207
IRG1	immunoresponsive 1 homolog (mouse)	ENSG00000102794	HPA040143	Moderately enriched	appendix	8.58696	0.028	0.019	1.58	0.134
FAM9C	family with sequence similarity 9, member C	ENSG00000187268	NA	Moderately enriched	spleen	8.20366	32.306	0.193	0.011	0.073
CST7	cystatin F (leukocystatin)	ENSG00000077984	HPA040442	Moderately enriched	bonemarrow	8.19368	47.378	58.531	19.239	479.584
RGL4	ral guanine nucleotide dissociation stimulator-like 4	ENSG00000159496	HPA035979	Moderately enriched	bonemarrow	7.74817	6.673	11.722	9.689	90.824
AC003102.1		ENSG00000214921	NA	Moderately enriched	bonemarrow	7.41718	0.035	0.03	0.031	2.418
C12orf77	chromosome 12 open reading frame 77	ENSG00000226397	NA	Moderately enriched	lymphnode	7.37118	0.037	1.688	0.229	0
PRAM1	PML-RARA regulated adaptor molecule 1	ENSG00000133246	HPA050161	Moderately enriched	bonemarrow	7.15268	5.383	0.857	5.862	41.929
C20orf160	chromosome 20 open reading frame 160	ENSG00000101331	HPA008434	Moderately enriched	spleen	6.75739	74.088	1.446	1.802	0.008
HBA1	hemoglobin, alpha 1	ENSG00000206172	CAB032534,HPA043780	Moderately enriched	bonemarrow	6.7448	257.532	6.215	69.14	9216.03
HBB	hemoglobin, beta	ENSG00000244734	CAB009526,HPA043234	Moderately enriched	bonemarrow	6.48535	348.958	18.668	110.717	9361.34
PLA2G2D	phospholipase A2, group IID	ENSG00000117215	HPA046308	Moderately enriched	lymphnode	6.30053	8.965	79.059	12.548	0.086
PPBP	pro-platelet basic protein (chemokine (C-X-C motif) ligand 7)	ENSG00000163736	CAB017624,HPA008354	Moderately enriched	bonemarrow	6.11244	16.72	0	1.381	102.2
C17orf99	chromosome 17 open reading frame 99	ENSG00000187997	HPA029655	Moderately enriched	bonemarrow	6.03631	0.43	1.432	0.495	8.644
SLFN14	schlafen family member 14	ENSG00000236320	HPA022994	Moderately enriched	bonemarrow	5.98383	0.371	0.324	0.126	2.22
CCNL1	cyclin L1	ENSG00000163660	HPA034752	Moderately enriched	bonemarrow	5.97975	103.483	110.223	110.991	663.698
IL8	interleukin 8	ENSG00000169429	HPA057179	Moderately enriched	bonemarrow	5.9348	9.914	1.262	199.626	1184.74
HBA2	hemoglobin, alpha 2	ENSG00000188536	HPA043780,CAB038417	Moderately enriched	bonemarrow	5.78247	296.317	6.345	76.9	8781.56
RGS13	regulator of G-protein signaling 13	ENSG00000127074	HPA044952	Moderately enriched	lymphnode	5.69803	1.409	95.972	16.843	0.646
SHQ1	SHQ1 homolog (S. cerevisiae)	ENSG00000144736	HPA042792	Moderately enriched	bonemarrow	5.65084	6.551	9.327	8.977	59.136
CCL21	chemokine (C-C motif) ligand 21	ENSG00000137077	CAB005067	Moderately enriched	lymphnode	5.60459	302.478	1695.26	240.474	0
SPNS3	spinster homolog 3 (Drosophila)	ENSG00000182557	HPA023928	Moderately enriched	bonemarrow	5.57121	3.265	3.195	1.936	21.828
PF4	platelet factor 4	ENSG00000163737	HPA052485,CAB026008	Moderately enriched	bonemarrow	5.44888	9.058	0.486	0.871	49.356
ANKLE1	ankyrin repeat and LEM domain containing 1	ENSG00000160117	HPA026789	Moderately enriched	bonemarrow	5.36158	1.14	3.233	1.653	17.334
EREG	epiregulin	ENSG00000124882	NA	Moderately enriched	bonemarrow	5.32583	0.37	0.064	13.393	81.384
GPR97	G protein-coupled receptor 97	ENSG00000182885	HPA040469	Moderately enriched	bonemarrow	5.31666	7.83	0.368	18.509	98.406
ITGAM	integrin, alpha M (complement component 3 receptor 3 subunit)	ENSG00000169896	CAB025091,HPA002274	Moderately enriched	bonemarrow	5.28191	18.548	9.477	30.967	163.565
FUT4	fucosyltransferase 4 (alpha (1,3) fucosyltransferase, myeloid-specific)	ENSG00000196371	CAB016129,CAB000014	Moderately enriched	bonemarrow	5.14951	3.363	3.684	4.835	57.381
GPR182	G protein-coupled receptor 182	ENSG00000166856	HPA027037	Moderately enriched	spleen	5.10633	8.548	1.261	0.308	0.025
LY6G6F	lymphocyte antigen 6 complex, locus G6F	ENSG00000204424	HPA008053	Moderately enriched	bonemarrow	5.09289	0.367	0	0	2.577
E2F2	E2F transcription factor 2	ENSG00000007968	CAB016313	Moderately enriched	bonemarrow	5.05794	1.448	6.092	3.696	30.813
NKX2-5	NK2 homeobox 5	ENSG00000183072	NA	Group-enriched	spleen, heart	116.967	9.823	0	0	0
CA1	carbonic anhydrase I	ENSG00000133742	CAB025790,HPA006558	Group-enriched	colon, bonemarrow	68.0813	1.172	0.33	0.491	921.66
IGLL1	immunoglobulin lambda-like polypeptide 1	ENSG00000128322	NA	Group-enriched	testis, bonemarrow	32.1443	0.358	0.797	0.216	42.181
HEMGN	hemogen	ENSG00000136929	HPA019572,HPA019604,HPA019606	Group-enriched	testis, bonemarrow	27.7375	0.652	1.522	0.876	131.738
PRRT4	proline-rich transmembrane protein 4	ENSG00000224940	NA	Group-enriched	fat, bonemarrow	24.3832	0.33	0.162	0.297	35.359
GSDMC	gasdermin C	ENSG00000147697	HPA024767,HPA026317,HPA023670	Group-enriched	spleen, esophagus, skin	22.2253	16.885	0.113	0.268	0.028
C19orf59	chromosome 19 open reading frame 59	ENSG00000183019	HPA014731	Group-enriched	lung, appendix, bonemarrow	22.0076	1.927	0.101	21.592	41.952
MLC1	megalencephalic leukoencephalopathy with subcortical cysts 1	ENSG00000100427	HPA003040	Group-enriched	brain, bonemarrow	20.7851	1.827	0.36	1.192	20.659
SLC22A16	solute carrier family 22 (organic cation/carnitine transporter), member 16	ENSG00000004809	HPA036902,HPA036903	Group-enriched	testis, bonemarrow	20.5175	0.099	0.2	0.707	12.768
SERPINA9	serpin peptidase inhibitor, clade A (alpha-1 antiproteinase, antitrypsin), member 9	ENSG00000170054	NA	Group-enriched	lymphnode, appendix	18.5547	0.492	33.693	10.764	0
LRTM1	leucine-rich repeats and transmembrane domains 1	ENSG00000144771	HPA013839	Group-enriched	prostate, spleen, esophagus	18.3249	5.406	0.017	0.035	0
NPHS1	nephrosis 1, congenital, Finnish type (nephrin)	ENSG00000161270	CAB035555	Group-enriched	kidney, pancreas, lymphnode	17.0646	0.451	4.205	0.688	0
CD177	CD177 molecule	ENSG00000204936	NA	Group-enriched	colon, prostate, bonemarrow	16.5093	0.498	0.16	6.299	148.457
SLC4A1	solute carrier family 4, anion exchanger, member 1 (erythrocyte membrane protein band 3, Diego blood group)	ENSG00000004939	HPA015584	Group-enriched	kidney, bonemarrow	16.2451	0.38	0.022	0.023	231.67
TLX1	T-cell leukemia homeobox 1	ENSG00000107807	NA	Group-enriched	spleen, salivarygland	16.1501	22.915	0.017	0.023	0
AC120194.1		ENSG00000213002	NA	Group-enriched	prostate, lymphnode, adrenal, heart, skin, bonemarrow, salivarygland	16.0883	0	7.182	0	4.562
CASP16	caspase 16, apoptosis-related cysteine peptidase (putative)	ENSG00000228146	NA	Group-enriched	spleen, smallintestine, duodenum	15.963	6.264	0.122	0.143	0
FAM129C	family with sequence similarity 129, member C	ENSG00000167483	HPA043277	Group-enriched	spleen, lymphnode, appendix, bonemarrow	15.2788	32.468	23.688	11.771	11.034
LMAN1L	lectin, mannose-binding, 1 like	ENSG00000140506	HPA051206	Group-enriched	prostate, spleen, heart, salivarygland	14.552	33.099	0.143	0.252	0.099
EN1	engrailed homeobox 1	ENSG00000163064	CAB014884	Group-enriched	lymphnode, fat, skin	13.7353	0	1.489	0.034	0
CD22	CD22 molecule	ENSG00000012124	HPA024353,CAB002418	Group-enriched	spleen, lymphnode, appendix, ovary	12.6221	87.407	148.603	55.173	7.086
OTOA	otoancorin	ENSG00000155719	HPA041405	Group-enriched	spleen, testis	12.4923	1.702	0.285	0.058	0.326
CEACAM5	carcinoembryonic antigen-related cell adhesion molecule 5	ENSG00000105388	CAB000021,HPA011041,CAB000022,HPA019758	Group-enriched	colon, stomach, appendix, esophagus	11.7151	0.126	0.141	179.995	0.005
ADD2	adducin 2 (beta)	ENSG00000075340	CAB009796	Group-enriched	brain, bonemarrow	11.3135	1.097	2.785	2.147	41.79
CHIT1	chitinase 1 (chitotriosidase)	ENSG00000133063	HPA010575	Group-enriched	lung, lymphnode, bonemarrow	11.0642	1.933	30.522	1.407	60.337
CR2	complement component (3d/Epstein Barr virus) receptor 2	ENSG00000117322	CAB002659	Group-enriched	spleen, lymphnode, appendix	10.6163	71.55	154.444	53.703	0.383
CLEC4M	C-type lectin domain family 4, member M	ENSG00000104938	HPA042661,CAB033691,CAB033689	Group-enriched	liver, lymphnode, placenta	10.4328	0.069	16.307	0.527	0.113
FCER2	Fc fragment of IgE, low affinity II, receptor for (CD23)	ENSG00000104921	HPA008928,CAB002624	Group-enriched	spleen, lymphnode, appendix	10.1206	45.597	37.997	19.029	3.1
SEC14L4	SEC14-like 4 (S. cerevisiae)	ENSG00000133488	NA	Group-enriched	liver, lung, testis, bonemarrow	10.1171	0.202	0.029	0.088	5.621
CCL7	chemokine (C-C motif) ligand 7	ENSG00000108688	NA	Group-enriched	appendix, bonemarrow	9.96022	0	0	2.959	13.316
RAPGEF6	Rap guanine nucleotide exchange factor (GEF) 6	ENSG00000158987	HPA037982	Group-enriched	lymphnode, gallbladder, thyroid	9.80822	7.288	205.186	11.59	7.606
HAL	histidine ammonia-lyase	ENSG00000084110	HPA038547,HPA038548	Group-enriched	liver, skin, bonemarrow	9.30138	3.954	0.486	3.446	10.952
FCRL3	Fc receptor-like 3	ENSG00000160856	HPA015508	Group-enriched	spleen, lymphnode, appendix	9.08667	40.689	67.857	25.028	1.38
AICDA	activation-induced cytidine deaminase	ENSG00000111732	NA	Group-enriched	lymphnode, appendix	9.07478	1.023	15.105	3.462	0.075
MS4A1	membrane-spanning 4-domains, subfamily A, member 1	ENSG00000156738	HPA014341,HPA014391,CAB000015	Group-enriched	spleen, lymphnode, appendix	9.07419	328.637	586.951	205.437	21.788
PHOSPHO1	phosphatase, orphan 1	ENSG00000173868	HPA053016	Group-enriched	spleen, placenta, testis, bonemarrow	8.7177	7.419	0.466	1.308	9.465
PIRT	phosphoinositide-interacting regulator of transient receptor potential channels	ENSG00000233670	HPA042337	Group-enriched	colon, brain, stomach, appendix, smallintestine, adrenal, duodenum	8.28182	0.012	0	2.115	0
P2RX5	purinergic receptor P2X, ligand-gated ion channel, 5	ENSG00000083454	HPA021948	Group-enriched	spleen, lymphnode, appendix	8.26881	90.325	120.293	42.854	10.025
NME8	NME/NM23 family member 8	ENSG00000086288	CAB016416,HPA019259	Group-enriched	testis, bonemarrow	8.02507	0.561	0.993	0.861	8.918
BET3L	BET3 like (S. cerevisiae)	ENSG00000173626	NA	Group-enriched	spleen, placenta	7.87534	2.975	0.219	0.141	0.039
ANK1	ankyrin 1, erythrocytic	ENSG00000029534	HPA004842,CAB016057	Group-enriched	heart, bonemarrow	7.86893	2.331	4.341	1.64	62.79
hsa-mir-3187	hsa-mir-3187	ENSG00000129951	NA	Group-enriched	lung, brain, testis, bonemarrow	7.78087	0.064	0.075	0.098	14.79
GDPD2	glycerophosphodiester phosphodiesterase domain containing 2	ENSG00000130055	HPA045026	Group-enriched	spleen, smallintestine, duodenum, skin	7.75248	48.545	0.005	0.401	0.009
DRD5	dopamine receptor D5	ENSG00000169676	HPA048930	Group-enriched	brain, appendix	7.66552	0.009	0	1.184	0
FCRL2	Fc receptor-like 2	ENSG00000132704	CAB017619,HPA041426	Group-enriched	spleen, lymphnode, appendix	7.64435	25.402	29.516	17.688	2.131
CD19	CD19 molecule	ENSG00000177455	CAB016110	Group-enriched	spleen, lymphnode, appendix	7.4747	54.374	86.89	39.138	6.654
CD72	CD72 molecule	ENSG00000137101	CAB002505	Group-enriched	spleen, lymphnode, appendix	7.34502	80.569	90.828	34.807	9.358
CLEC4G	C-type lectin domain family 4, member G	ENSG00000182566	CAB003789,HPA014044	Group-enriched	liver, lymphnode	7.33367	0.373	12.15	2.028	0.886
CHRDL2	chordin-like 2	ENSG00000054938	HPA021771	Group-enriched	appendix, cervix, gallbladder, urinarybladder	7.28434	0.457	0.195	88.936	0.007
CLEC17A	C-type lectin domain family 17, member A	ENSG00000187912	HPA031683	Group-enriched	spleen, lymphnode, appendix	7.19901	14.106	21.693	12.06	0.909
CXCL9	chemokine (C-X-C motif) ligand 9	ENSG00000138755	NA	Group-enriched	lymphnode, appendix	7.00568	24.019	268.566	67.973	0.189
CASP5	caspase 5, apoptosis-related cysteine peptidase	ENSG00000137757	HPA040937	Group-enriched	colon, appendix, smallintestine, duodenum	6.93739	1.283	0.89	14.179	0.138
ANKRD61	ankyrin repeat domain 61	ENSG00000157999	HPA029511	Group-enriched	testis, bonemarrow	6.92975	0.45	0.386	0.462	1.542
TNFRSF13C	tumor necrosis factor receptor superfamily, member 13C	ENSG00000159958	CAB008380,HPA003246	Group-enriched	spleen, lymphnode, appendix	6.92204	26.47	24.894	12.388	3.07
SIGLEC11	sialic acid binding Ig-like lectin 11	ENSG00000161640	NA	Group-enriched	spleen, adrenal, ovary	6.86243	28.803	0.54	2.019	0.258
NOS2	nitric oxide synthase 2, inducible	ENSG00000007171	CAB002014	Group-enriched	colon, appendix, smallintestine, duodenum, urinarybladder	6.84616	0.116	0.678	13.468	0.012
FCRLA	Fc receptor-like A	ENSG00000132185	HPA010026,CAB016545	Group-enriched	spleen, lymphnode, appendix	6.77652	42.072	66.264	24.782	2.57
STAB2	stabilin 2	ENSG00000136011	HPA026871	Group-enriched	liver, spleen	6.76581	39.978	3.668	0.992	0.381
CHST13	carbohydrate (chondroitin 4) sulfotransferase 13	ENSG00000180767	NA	Group-enriched	kidney, liver, spleen, testis	6.73091	2.056	0.088	0.262	0.378
RP11-599B13.6		ENSG00000263620	NA	Group-enriched	stomach, spleen, fat	6.63617	1.879	0	0	0
BLK	B lymphoid tyrosine kinase	ENSG00000136573	CAB005093	Group-enriched	spleen, lymphnode, appendix	6.5958	35.655	58.437	19.092	4.244
CLEC4D	C-type lectin domain family 4, member D	ENSG00000166527	HPA004906	Group-enriched	appendix, bonemarrow	6.58746	2.481	0.589	7.268	25.419
NOX5	NADPH oxidase, EF-hand calcium binding domain 5	ENSG00000255346	HPA019362	Group-enriched	spleen, testis	6.55062	14.819	0.172	0.095	0.049
STAP1	signal transducing adaptor family member 1	ENSG00000035720	HPA038529	Group-enriched	kidney, spleen, lymphnode, appendix	6.5446	15.949	40.298	15.727	2.916
CEACAM4	carcinoembryonic antigen-related cell adhesion molecule 4	ENSG00000105352	HPA012801	Group-enriched	spleen, appendix, bonemarrow	6.51515	9.797	1.716	8.565	18.618
CNR2	cannabinoid receptor 2 (macrophage)	ENSG00000188822	HPA028718,CAB009719	Group-enriched	spleen, lymphnode, appendix	6.49756	6.3	7.301	2.383	0.82
TIMD4	T-cell immunoglobulin and mucin domain containing 4	ENSG00000145850	HPA015625,CAB026027	Group-enriched	lymphnode, testis	6.48946	5.802	44.662	6.225	9.063
SPATC1	spermatogenesis and centriole associated 1	ENSG00000186583	HPA039590,HPA040220	Group-enriched	testis, bonemarrow	6.47034	0.733	0.531	1.433	4.277
ATP1A4	ATPase, Na+/K+ transporting, alpha 4 polypeptide	ENSG00000132681	CAB033628	Group-enriched	lymphnode, placenta, testis, urinarybladder	6.46799	1.273	3.257	0.957	0.042
NRIP3	nuclear receptor interacting protein 3	ENSG00000175352	HPA040573	Group-enriched	brain, adrenal, testis, bonemarrow	6.4305	0.36	0.839	1.575	7.403
CCL3L1	chemokine (C-C motif) ligand 3-like 1	ENSG00000205021	NA	Group-enriched	urinarybladder, bonemarrow	6.41999	2.903	4.404	4.84	167.356
S100A8	S100 calcium binding protein A8	ENSG00000143546	HPA024372,CAB002791	Group-enriched	esophagus, bonemarrow	6.38645	379.202	18.351	671.42	3612.66
TMCC2	transmembrane and coiled-coil domain family 2	ENSG00000133069	HPA014254	Group-enriched	brain, bonemarrow	6.28595	1.311	1.214	1.566	56.409
ITGAD	integrin, alpha D	ENSG00000156886	HPA026786	Group-enriched	spleen, lymphnode	6.23745	18.91	3.944	1.038	1.832
PAQR9	progestin and adipoQ receptor family member IX	ENSG00000188582	HPA052798	Group-enriched	liver, testis, heart, bonemarrow	6.19779	0.028	0.006	0	3.756
APOBEC3A	apolipoprotein B mRNA editing enzyme, catalytic polypeptide-like 3A	ENSG00000128383	HPA043237	Group-enriched	spleen, appendix, bonemarrow	6.17639	25.55	1.008	36.188	97.409
CCL3L3	chemokine (C-C motif) ligand 3-like 3	ENSG00000256515	NA	Group-enriched	urinarybladder, bonemarrow	6.14869	1.707	2.593	3.371	48.6
CXXC11	CXXC finger protein 11	ENSG00000188011	HPA050902	Group-enriched	brain, lymphnode	6.12546	0.546	1.21	0.319	0.447
TREM1	triggering receptor expressed on myeloid cells 1	ENSG00000124731	HPA005563	Group-enriched	lung, appendix, bonemarrow	6.05537	9.482	0.91	55.939	81.196
MMP25	matrix metallopeptidase 25	ENSG00000008516	CAB025177	Group-enriched	spleen, appendix, bonemarrow	6.00276	25.674	4.666	28.617	45.709
C22orf45	chromosome 22 open reading frame 45	ENSG00000178803	HPA030441	Group-enriched	kidney, liver, duodenum, testis, bonemarrow	5.97953	0.261	0.313	0.458	2.528
SNCA	synuclein, alpha (non A4 component of amyloid precursor)	ENSG00000145335	CAB010877,HPA005459	Group-enriched	brain, bonemarrow	5.93848	8.656	2.962	10.919	179.713
G0S2	G0/G1switch 2	ENSG00000123689	HPA010016	Group-enriched	fat, bonemarrow	5.91323	19.919	6.213	67.716	554.586
FCAMR	Fc receptor, IgA, IgM, high affinity	ENSG00000162897	NA	Group-enriched	kidney, liver, lymphnode, appendix	5.85494	3.259	25.254	8.356	0.005
S100A9	S100 calcium binding protein A9	ENSG00000163220	CAB009441,HPA004193	Group-enriched	esophagus, bonemarrow	5.80234	573.217	58.244	895.952	4454.11
CSF3R	colony stimulating factor 3 receptor (granulocyte)	ENSG00000119535	CAB017116	Group-enriched	lung, spleen, appendix, placenta, bonemarrow	5.78412	115.175	10.658	224.886	346.063
HAND1	heart and neural crest derivatives expressed 1	ENSG00000113196	HPA040925	Group-enriched	appendix, smallintestine, adrenal, duodenum, urinarybladder, heart	5.71882	0	0.007	1.86	0
SIGLEC15	sialic acid binding Ig-like lectin 15	ENSG00000197046	HPA053509	Group-enriched	stomach, spleen, lymphnode, smallintestine, duodenum, gallbladder, urinarybladder	5.71042	2.208	2.094	0.665	0.245
CR1L	complement component (3b/4b) receptor 1-like	ENSG00000197721	HPA049348	Group-enriched	lymphnode, bonemarrow	5.64938	0.49	3.631	1.261	14.56
FAM178B	family with sequence similarity 178, member B	ENSG00000168754	HPA042516	Group-enriched	spleen, bonemarrow	5.62704	12.557	0.131	0.014	47.99
BTNL9	butyrophilin-like 9	ENSG00000165810	HPA043429	Group-enriched	lung, spleen, fat	5.62601	61.404	12.445	5.619	0.132
IL34	interleukin 34	ENSG00000157368	NA	Group-enriched	spleen, skin	5.61738	114.671	8.437	3.885	0.277
PPAPDC1A	phosphatidic acid phosphatase type 2 domain containing 1A	ENSG00000203805	HPA045188	Group-enriched	kidney, brain, testis, gallbladder, bonemarrow	5.58204	0.131	0.086	0.548	2.978
CEACAM3	carcinoembryonic antigen-related cell adhesion molecule 3	ENSG00000170956	HPA011041	Group-enriched	colon, spleen, appendix, bonemarrow	5.55274	3.169	0.351	7.889	15.704
SIRPB1	signal-regulatory protein beta 1	ENSG00000101307	HPA047463	Group-enriched	lung, spleen, lymphnode, appendix, gallbladder, urinarybladder, bonemarrow	5.53325	12.838	9.681	26.751	32.766
IL24	interleukin 24	ENSG00000162892	CAB025972,HPA008252	Group-enriched	spleen, lymphnode, appendix, urinarybladder	5.52414	14.041	17.844	10.118	0.86
L1TD1	LINE-1 type transposase domain containing 1	ENSG00000240563	HPA028501,HPA030064	Group-enriched	colon, appendix, placenta, testis	5.504	0.732	0.221	5.284	0.014
NR5A1	nuclear receptor subfamily 5, group A, member 1	ENSG00000136931	NA	Group-enriched	spleen, adrenal, ovary	5.4971	91.691	0.033	0.013	0.025
HK3	hexokinase 3 (white cell)	ENSG00000160883	NA	Group-enriched	lung, spleen, appendix, bonemarrow	5.49552	35.273	5.562	23.007	91.334
CETP	cholesteryl ester transfer protein, plasma	ENSG00000087237	NA	Group-enriched	liver, spleen, lymphnode, fat, placenta	5.45133	53.988	38.028	3.31	3.346
SLITRK2	SLIT and NTRK-like family, member 2	ENSG00000185985	HPA051847	Group-enriched	brain, spleen	5.38579	5.564	0.65	0.304	0.003
IL18RAP	interleukin 18 receptor accessory protein	ENSG00000115607	CAB025270	Group-enriched	spleen, appendix, bonemarrow	5.32125	10.674	3.119	11.188	44.611
TMC8	transmembrane channel-like 8	ENSG00000167895	HPA054429	Group-enriched	spleen, lymphnode, appendix, bonemarrow	5.28082	108.444	114.548	67.402	63.484
LTB	lymphotoxin beta (TNF superfamily, member 3)	ENSG00000227507	HPA048884	Group-enriched	spleen, lymphnode, appendix	5.26699	137.481	114.617	81.966	16.678
GREM1	gremlin 1	ENSG00000166923	HPA007526	Group-enriched	colon, appendix, gallbladder, urinarybladder, esophagus	5.25138	0.668	11.439	142.885	0.038
S1PR4	sphingosine-1-phosphate receptor 4	ENSG00000125910	NA	Group-enriched	lung, stomach, spleen, lymphnode, appendix, bonemarrow	5.23191	18.821	12.974	8.299	10.674
CEACAM6	carcinoembryonic antigen-related cell adhesion molecule 6 (non-specific cross reacting antigen)	ENSG00000086548	HPA011041,CAB008370	Group-enriched	colon, lung, gallbladder, esophagus, bonemarrow	5.2219	0.529	0.101	28.456	101.39
TLR10	toll-like receptor 10	ENSG00000174123	NA	Group-enriched	spleen, lymphnode, appendix	5.21997	24.041	45.585	18.367	0.934
RASGRP2	RAS guanyl releasing protein 2 (calcium and DAG-regulated)	ENSG00000068831	HPA015667	Group-enriched	spleen, lymphnode, appendix, bonemarrow	5.19999	106.421	114.927	60.718	92.5
NMU	neuromedin U	ENSG00000109255	HPA025926	Group-enriched	esophagus, skin, bonemarrow	5.19952	0.04	0.701	0.641	6.738
HYAL3	hyaluronoglucosaminidase 3	ENSG00000186792	HPA049402	Group-enriched	testis, bonemarrow	5.18355	1.07	1.144	1.33	20.902
VIP	vasoactive intestinal peptide	ENSG00000146469	CAB018649,HPA017324	Group-enriched	colon, appendix, smallintestine	5.17941	2.994	0.345	151.367	0.077
FCN1	ficolin (collagen/fibrinogen domain containing) 1	ENSG00000085265	HPA001295,HPA000685,CAB016760	Group-enriched	appendix, bonemarrow	5.1782	56.624	13.941	159.397	427.024
NTNG2	netrin G2	ENSG00000196358	NA	Group-enriched	prostate, brain, bonemarrow	5.17558	2.187	1.206	0.668	22.256
CCL19	chemokine (C-C motif) ligand 19	ENSG00000172724	NA	Group-enriched	lymphnode, appendix	5.13082	56.38	465.973	455.882	0.036
CLEC5A	C-type lectin domain family 5, member A	ENSG00000258227	NA	Group-enriched	appendix, bonemarrow	5.11887	0.222	0.101	8.436	28.727
DNAH17	dynein, axonemal, heavy chain 17	ENSG00000187775	HPA024354	Group-enriched	brain, appendix, testis	5.08095	0.981	0.992	3.084	1.224
CDH4	cadherin 4, type 1, R-cadherin (retinal)	ENSG00000179242	HPA015613	Group-enriched	brain, spleen	5.07829	4.841	0.037	0.039	0.035
HLA-DOB	major histocompatibility complex, class II, DO beta	ENSG00000241106	HPA013846	Group-enriched	spleen, lymphnode, appendix	5.0416	37.435	66.782	29.214	2.835
FCGR3B	Fc fragment of IgG, low affinity IIIb, receptor (CD16b)	ENSG00000162747	NA	Group-enriched	lung, spleen, appendix, gallbladder, urinarybladder, bonemarrow	5.03719	98.925	2.877	106.787	29.98
CR1	complement component (3b/4b) receptor 1 (Knops blood group)	ENSG00000203710	HPA049348,HPA043579,CAB002491,HPA042455,CAB016271	Group-enriched	spleen, lymphnode, appendix, placenta, urinarybladder, bonemarrow	5.03213	25.816	21.696	27.909	6.69
GLT1D1	glycosyltransferase 1 domain containing 1	ENSG00000151948	HPA039051,HPA039052	Group-enriched	liver, brain, spleen, appendix, cervix, testis, bonemarrow	5.01302	3.459	0.482	6.467	14.975
TCL1A	T-cell leukemia/lymphoma 1A	ENSG00000100721	CAB004045, HPA016604	Enhanced	lymphnode	16.7405	60.675	221.047	33.316	13.003
AC023590.1	Uncharacterized protein	ENSG00000225885	NA	Enhanced	lymphnode	16.7202	4.472	30.72	8.233	0.29
AC005392.1	Uncharacterized protein	ENSG00000204933	NA	Enhanced	bonemarrow	16.0795	0.011	0.076	1.111	81.168
CTC-510F12.4		ENSG00000267174	NA	Enhanced	bonemarrow	15.417	2.057	0.042	1.148	9.309
LTF	lactotransferrin	ENSG00000012223	CAB008645	Enhanced	bonemarrow	15.2262	21.744	7.977	32.042	1550.66
OSM	oncostatin M	ENSG00000099985	HPA029814	Enhanced	bonemarrow	14.7989	1.579	1.371	11.97	57.902
LILRA3	leukocyte immunoglobulin-like receptor, subfamily A (without TM domain), member 3	ENSG00000170866	NA	Enhanced	appendix, bonemarrow	14.7275	1.815	0.398	34.187	13.974
CLC	Charcot-Leyden crystal protein	ENSG00000105205	HPA041751	Enhanced	bonemarrow	14.4356	9.263	1.807	29.314	229.588
FOLR3	folate receptor 3 (gamma)	ENSG00000110203	NA	Enhanced	bonemarrow	14.3984	10.279	0.088	9.766	59.47
RP11-701P16.2	Uncharacterized protein	ENSG00000251139	NA	Enhanced	bonemarrow	14.3634	0.127	0	0.181	1.439
KB-1896H10.1	Uncharacterized protein	ENSG00000258555	NA	Enhanced	bonemarrow	14.2572	0	0	0	7.127
TRIM10	tripartite motif containing 10	ENSG00000204613	HPA043325	Enhanced	bonemarrow	13.6889	0.058	0.014	0.261	14.024
HBZ	hemoglobin, zeta	ENSG00000130656	NA	Enhanced	bonemarrow	12.8809	0.034	0	0	1.81
TNFSF11	tumor necrosis factor (ligand) superfamily, member 11	ENSG00000120659	CAB009193	Enhanced	lymphnode	12.7661	0.508	15.142	5.024	0.119
FPR2	formyl peptide receptor 2	ENSG00000171049	HPA029154	Enhanced	appendix	12.6132	8.881	1.252	41.618	7.132
PI15	peptidase inhibitor 15	ENSG00000137558	HPA030057, HPA006593	Enhanced	appendix	12.4785	0.778	0.569	55.68	0.042
PAX5	paired box 5	ENSG00000196092	CAB026269, CAB026869	Enhanced	lymphnode, spleen	12.3614	18.727	40.891	13.458	6.646
C19orf38	chromosome 19 open reading frame 38	ENSG00000214212	HPA012150	Enhanced	bonemarrow	12.183	11.658	4.16	9.504	53.602
BCL2A1	BCL2-related protein A1	ENSG00000140379	NA	Enhanced	bonemarrow	12.0725	23.56	49.566	70.743	195.328
HTR3A	5-hydroxytryptamine (serotonin) receptor 3A, ionotropic	ENSG00000166736	NA	Enhanced	lymphnode	11.9752	0.439	6.381	2.339	0.126
RP11-433A23.1		ENSG00000263417	NA	Enhanced	lymphnode	11.8708	0.413	1.082	0.283	0.124
GCSAM	germinal center-associated, signaling and motility	ENSG00000174500	HPA002473	Enhanced	lymphnode	11.7974	9.69	48.56	14.429	2.667
GAL	galanin prepropeptide	ENSG00000069482	CAB000462, HPA049864	Enhanced	appendix	11.6486	0	0.081	10.677	0.299
SNX29P2	sorting nexin 29 pseudogene 2	ENSG00000198106	HPA045269, HPA008889	Enhanced	lymphnode	11.6213	16.729	71.059	18.971	7.657
MMP9	matrix metallopeptidase 9 (gelatinase B, 92kDa gelatinase, 92kDa type IV collagenase)	ENSG00000100985	HPA001238, CAB000348	Enhanced	bonemarrow, lymphnode	11.6013	25.642	79.928	46.588	181.248
BFSP2	beaded filament structural protein 2, phakinin	ENSG00000170819	HPA038464	Enhanced	lymphnode	11.5882	1.372	7.201	2.757	0.254
C1orf228	chromosome 1 open reading frame 228	ENSG00000198520	HPA034769	Enhanced	bonemarrow	11.5729	19.592	48.849	23.492	132.838
CELF2-AS1	CELF2 antisense RNA 1	ENSG00000181800	NA	Enhanced	bonemarrow	11.3913	1.03	0.62	0.891	7.409
PDCD1	programmed cell death 1	ENSG00000188389	HPA035981	Enhanced	lymphnode	11.3359	3.412	15.023	3.575	0.66
SPTB	spectrin, beta, erythrocytic	ENSG00000070182	HPA003394, CAB015169, HPA003398	Enhanced	bonemarrow	11.168	1.395	0.123	0.323	37.839
GP9	glycoprotein IX (platelet)	ENSG00000169704	NA	Enhanced	bonemarrow, spleen	11.1572	1.926	0	0	2.824
CXCL13	chemokine (C-X-C motif) ligand 13	ENSG00000156234	HPA052613	Enhanced	lymphnode, spleen	11.1369	274.836	406.161	133.486	0.039
GPR18	G protein-coupled receptor 18	ENSG00000125245	HPA013873	Enhanced	lymphnode	11.0996	9.711	40.548	13.176	6.78
GPR88	G protein-coupled receptor 88	ENSG00000181656	HPA007488	Enhanced	spleen	11.0182	7.707	0.114	0.239	0.046
CHRM4	cholinergic receptor, muscarinic 4	ENSG00000180720	CAB022444	Enhanced	spleen	10.9262	12.326	0.071	0.238	0.836
NKG7	natural killer cell group 7 sequence	ENSG00000105374	NA	Enhanced	bonemarrow	10.9071	83.426	101.304	17.428	265.849
CXCL6	chemokine (C-X-C motif) ligand 6 (granulocyte chemotactic protein 2)	ENSG00000124875	NA	Enhanced	spleen	10.8899	72.349	0.212	13.168	0.828
GZMK	granzyme K (granzyme 3; tryptase II)	ENSG00000113088	NA	Enhanced	lymphnode	10.8502	26.269	89.415	19.977	6.766
CXCL5	chemokine (C-X-C motif) ligand 5	ENSG00000163735	NA	Enhanced	appendix	10.8406	1.903	6.044	35.393	0.62
RELT	RELT tumor necrosis factor receptor	ENSG00000054967	NA	Enhanced	bonemarrow	10.8201	13.885	12.569	12.548	61.113
PKD2L1	polycystic kidney disease 2-like 1	ENSG00000107593	CAB022621	Enhanced	spleen	10.7837	4.107	0.268	0.683	0.292
SIT1	signaling threshold regulating transmembrane adaptor 1	ENSG00000137078	HPA018506	Enhanced	lymphnode	10.7746	16.566	46.789	17.012	1.491
CD79B	CD79b molecule, immunoglobulin-associated beta	ENSG00000007312	CAB009751, HPA009178	Enhanced	lymphnode, spleen	10.7555	129.3	229.108	70.903	33.849
NLRP3	NLR family, pyrin domain containing 3	ENSG00000162711	HPA012878, CAB009190, HPA017374	Enhanced	bonemarrow	10.7509	5.528	2.693	11.212	42.299
TNFRSF6B	tumor necrosis factor receptor superfamily, member 6b, decoy	ENSG00000243509	HPA047154	Enhanced	appendix	10.5005	1.95	0.51	7.686	0.128
VPREB3	pre-B lymphocyte 3	ENSG00000128218	HPA003041	Enhanced	lymphnode, spleen	10.4309	45.604	87.49	37.445	15.013
CDT1	chromatin licensing and DNA replication factor 1	ENSG00000167513	HPA017224	Enhanced	bonemarrow	10.2849	1.112	4.16	2.81	24.032
STX11	syntaxin 11	ENSG00000135604	HPA007992	Enhanced	bonemarrow	10.2661	16.204	9.699	11.131	86.781
SIRPG	signal-regulatory protein gamma	ENSG00000089012	NA	Enhanced	lymphnode	10.2558	9.083	30.904	11.672	1.78
GFI1	growth factor independent 1 transcription repressor	ENSG00000162676	CAB011197	Enhanced	bonemarrow	10.2464	5.332	6.901	5.121	32.122
FCRL1	Fc receptor-like 1	ENSG00000163534	HPA013323	Enhanced	lymphnode, spleen	10.1973	59.821	77.06	35.92	12.96
TNIP3	TNFAIP3 interacting protein 3	ENSG00000050730	HPA043063	Enhanced	appendix	10.191	0.475	2.39	7.43	0.452
NKX2-3	NK2 homeobox 3	ENSG00000119919	HPA047561	Enhanced	spleen	10.0079	18.909	0.019	3.44	0.038
TNFRSF9	tumor necrosis factor receptor superfamily, member 9	ENSG00000049249	CAB002423	Enhanced	lymphnode	9.96594	3.138	8.388	3.278	0.634
AIM2	absent in melanoma 2	ENSG00000163568	HPA031365	Enhanced	lymphnode	9.91625	16.759	38.579	17.829	0.738
FCRL4	Fc receptor-like 4	ENSG00000163518	HPA054030	Enhanced	appendix, lymphnode	9.90008	0.815	4.105	4	0
SH2D1A	SH2 domain containing 1A	ENSG00000183918	NA	Enhanced	lymphnode	9.8878	12.105	35.855	10.814	3.452
CLEC12A	C-type lectin domain family 12, member A	ENSG00000172322	HPA048515	Enhanced	bonemarrow	9.84857	16.105	6.375	15.725	50.92
SLAMF6	SLAM family member 6	ENSG00000162739	HPA051903, HPA051363	Enhanced	lymphnode	9.84563	29.582	59.158	21.685	1.69
TNF	tumor necrosis factor	ENSG00000232810	NA	Enhanced	bonemarrow	9.83319	2.303	6.919	3.836	22.223
CXCR1	chemokine (C-X-C motif) receptor 1	ENSG00000163464	NA	Enhanced	appendix, spleen	9.80272	14.537	0.332	24.318	5.731
SLC9A5	solute carrier family 9, subfamily A (NHE5, cation proton antiporter 5), member 5	ENSG00000135740	HPA041004, HPA041329	Enhanced	spleen	9.79648	12.189	0.91	0.7	0.214
IL21R	interleukin 21 receptor	ENSG00000103522	HPA042296	Enhanced	lymphnode	9.77326	6.632	23.913	11.139	4.531
GP1BA	glycoprotein Ib (platelet), alpha polypeptide	ENSG00000185245	CAB002496, HPA013316	Enhanced	lymphnode	9.77117	3.977	13.359	3.179	2.971
VNN3	vanin 3	ENSG00000093134	HPA010818	Enhanced	bonemarrow	9.76682	6.106	0.712	5.287	29.906
LTA	lymphotoxin alpha (TNF superfamily, member 1)	ENSG00000226979	HPA007729	Enhanced	lymphnode	9.74796	3.619	11.964	5.521	3.039
MYB	v-myb myeloblastosis viral oncogene homolog (avian)	ENSG00000118513	CAB017704	Enhanced	bonemarrow	9.70662	1.259	8.27	7.991	54.901
TTC24	tetratricopeptide repeat domain 24	ENSG00000187862	HPA029797, HPA029798, HPA029799	Enhanced	lymphnode, spleen	9.69518	7.057	10.72	4.247	1.842
NCR1	natural cytotoxicity triggering receptor 1	ENSG00000189430	NA	Enhanced	spleen	9.68565	5.109	0.699	0.564	1.25
TIGIT	T cell immunoreceptor with Ig and ITIM domains	ENSG00000181847	NA	Enhanced	lymphnode	9.64856	12.034	32.863	11.582	1.11
GPR31	G protein-coupled receptor 31	ENSG00000120436	HPA014014, HPA027108	Enhanced	lymphnode	9.57708	0.54	1.04	0.346	0.069
TUBB1	tubulin, beta 1 class VI	ENSG00000101162	HPA043640, CAB004286, HPA046280	Enhanced	bonemarrow, spleen	9.57054	4.318	0.195	0.222	5.558
PITPNM3	PITPNM family member 3	ENSG00000091622	NA	Enhanced	spleen	9.48247	53.4	0.189	1.132	0.085
TSPAN32	tetraspanin 32	ENSG00000064201	HPA024135	Enhanced	bonemarrow	9.46503	17.648	10.924	7.916	44.934
ZNF80	zinc finger protein 80	ENSG00000174255	NA	Enhanced	lymphnode	9.42453	1.622	3.478	1.441	0.152
CD300E	CD300e molecule	ENSG00000186407	HPA015570	Enhanced	appendix, bonemarrow	9.41249	8.305	1.086	32.372	25.94
GYPE	glycophorin E (MNS blood group)	ENSG00000197465	NA	Enhanced	bonemarrow	9.40756	2.052	1.462	1.395	8.356
TRIM58	tripartite motif containing 58	ENSG00000162722	HPA023637	Enhanced	bonemarrow	9.2784	0.88	0.141	0.667	15.253
CD3D	CD3d molecule, delta (CD3-TCR complex)	ENSG00000167286	CAB013055	Enhanced	lymphnode	9.24967	39.663	148.14	62.079	15.603
KEL	Kell blood group, metallo-endopeptidase	ENSG00000197993	HPA042391	Enhanced	bonemarrow	9.23263	5.6	10.788	1.489	30.97
IL1B	interleukin 1, beta	ENSG00000125538	NA	Enhanced	bonemarrow	9.2265	10.054	9.502	56.488	118.538
LINGO3	leucine rich repeat and Ig domain containing 3	ENSG00000220008	HPA055932	Enhanced	spleen	9.21914	2.44	0.56	0.627	0.5
BTLA	B and T lymphocyte associated	ENSG00000186265	HPA047211	Enhanced	lymphnode	9.18822	11.231	24.115	12.024	1.664
CCL3	chemokine (C-C motif) ligand 3	ENSG00000006075	NA	Enhanced	bonemarrow	9.16142	24.321	21.84	18.85	161.672
TRAT1	T cell receptor associated transmembrane adaptor 1	ENSG00000163519	CAB026130, HPA002356	Enhanced	lymphnode	9.14306	7.083	24.35	12.739	1.616
CD79A	CD79a molecule, immunoglobulin-associated alpha	ENSG00000105369	HPA017748, CAB000019	Enhanced	lymphnode, spleen	9.14207	175.239	281.676	125.242	22.285
KIR3DL2	killer cell immunoglobulin-like receptor, three domains, long cytoplasmic tail, 2	ENSG00000240403	HPA049255	Enhanced	spleen	9.13329	1.439	0.294	0.193	0.778
LILRA2	leukocyte immunoglobulin-like receptor, subfamily A (with TM domain), member 2	ENSG00000239998	NA	Enhanced	bonemarrow, spleen	9.13189	23.575	1.814	16.52	39.143
TAGAP	T-cell activation RhoGTPase activating protein	ENSG00000164691	HPA031000	Enhanced	bonemarrow	9.11208	23.871	39.759	33.7	101.189
SPIB	Spi-B transcription factor (Spi-1/PU.1 related)	ENSG00000142539	HPA018523	Enhanced	lymphnode	9.11083	22.757	54.831	29.581	2.76
CD8A	CD8a molecule	ENSG00000153563	CAB000012	Enhanced	spleen	9.07854	93.393	38.836	18.782	12.502
LCK	lymphocyte-specific protein tyrosine kinase	ENSG00000182866	HPA003494, CAB003816	Enhanced	lymphnode	9.05763	43.616	108.349	48.244	11.345
SCN11A	sodium channel, voltage-gated, type XI, alpha subunit	ENSG00000168356	HPA036746	Enhanced	spleen	9.0269	3.915	0.222	0.403	0.041
TDGF1	teratocarcinoma-derived growth factor 1	ENSG00000241186	NA	Enhanced	spleen	9.01752	23.499	0.276	0.461	0
LILRB2	leukocyte immunoglobulin-like receptor, subfamily B (with TM and ITIM domains), member 2	ENSG00000131042	NA	Enhanced	appendix	8.99094	45.453	8.954	95.3	46.521
ASTL	astacin-like metallo-endopeptidase (M12 family)	ENSG00000188886	HPA015620	Enhanced	bonemarrow	8.93428	0.375	0.408	0.227	1.722
BANK1	B-cell scaffold protein with ankyrin repeats 1	ENSG00000153064	HPA037002	Enhanced	lymphnode, spleen	8.90009	71.909	119.31	48.975	6.85
ORC1	origin recognition complex, subunit 1	ENSG00000085840	HPA027450	Enhanced	bonemarrow	8.83292	1.022	6.153	3.439	15.983
KLHL6	kelch-like 6 (Drosophila)	ENSG00000172578	HPA024512	Enhanced	lymphnode	8.77654	14.318	52.55	25.202	5.997
RHOH	ras homolog family member H	ENSG00000168421	HPA030345	Enhanced	lymphnode	8.76201	35.632	91.883	39.539	41.49
EXOC3L1	exocyst complex component 3-like 1	ENSG00000179044	HPA029574	Enhanced	spleen	8.76077	28.405	1.507	1.62	0.15
FGFBP2	fibroblast growth factor binding protein 2	ENSG00000137441	HPA039180	Enhanced	bonemarrow	8.73746	12.041	2.714	0.537	30.396
OR2W3	olfactory receptor, family 2, subfamily W, member 3	ENSG00000238243	HPA045594	Enhanced	bonemarrow	8.71917	0.255	0.118	0.51	5.775
CDA	cytidine deaminase	ENSG00000158825	NA	Enhanced	bonemarrow	8.70253	10.688	1.381	8.519	104.09
CXCR5	chemokine (C-X-C motif) receptor 5	ENSG00000160683	CAB026149	Enhanced	lymphnode, spleen	8.68689	15.732	25.46	9.229	6.623
EOMES	eomesodermin	ENSG00000163508	HPA028896	Enhanced	lymphnode, spleen	8.67731	10.671	14.7	3.231	1.151
CLEC11A	C-type lectin domain family 11, member A	ENSG00000105472	HPA042690	Enhanced	bonemarrow	8.67296	4.004	1.546	4.765	50.467
CCL4L1	chemokine (C-C motif) ligand 4-like 1	ENSG00000205020	NA	Enhanced	bonemarrow	8.65982	7.306	29.238	11.656	115.199
CD27	CD27 molecule	ENSG00000139193	CAB002420	Enhanced	lymphnode	8.65433	50.089	113.056	44.901	5.443
LILRA4	leukocyte immunoglobulin-like receptor, subfamily A (with TM domain), member 4	ENSG00000239961	HPA049418, HPA048255	Enhanced	lymphnode, spleen	8.63084	13.44	14.254	4.1	1.276
NPY1R	neuropeptide Y receptor Y1	ENSG00000164128	HPA029903	Enhanced	spleen	8.62064	88.928	13.936	2.634	0.054
GPR141	G protein-coupled receptor 141	ENSG00000187037	NA	Enhanced	bonemarrow	8.60149	2.149	2.086	5.421	15.332
C11orf21	chromosome 11 open reading frame 21	ENSG00000110665	HPA037607	Enhanced	bonemarrow	8.57328	15.463	13.193	7.564	34.724
ANKRD18A	ankyrin repeat domain 18A	ENSG00000180071	HPA046346, HPA046695, HPA049923, HPA051288	Enhanced	bonemarrow	8.54426	0.469	0.996	0.934	38.59
AIRE	autoimmune regulator	ENSG00000160224	HPA038267	Enhanced	lymphnode	8.54217	0.368	1.673	0.52	0.323
LILRA5	leukocyte immunoglobulin-like receptor, subfamily A (with TM domain), member 5	ENSG00000187116	NA	Enhanced	appendix, bonemarrow	8.53489	23.121	1.234	54.005	53.095
BACH2	BTB and CNC homology 1, basic leucine zipper transcription factor 2	ENSG00000112182	HPA051384	Enhanced	lymphnode	8.50338	6.01	30.712	6.489	12.596
HJURP	Holliday junction recognition protein	ENSG00000123485	HPA008436	Enhanced	bonemarrow	8.49904	2.204	12.109	6.34	30.606
DPPA4	developmental pluripotency associated 4	ENSG00000121570	HPA035249, HPA035250, CAB020678	Enhanced	bonemarrow	8.42437	0.666	1.385	0.472	7.937
NDST3	N-deacetylase/N-sulfotransferase (heparan glucosaminyl) 3	ENSG00000164100	HPA056189	Enhanced	spleen	8.41444	2.965	0.24	0.06	0.041
P2RY6	pyrimidinergic receptor P2Y, G-protein coupled, 6	ENSG00000171631	CAB022740	Enhanced	spleen	8.39923	23.404	3.198	6.283	0.297
C21orf128	chromosome 21 open reading frame 128	ENSG00000184385	HPA018008, HPA017592	Enhanced	spleen	8.38908	1.007	0.132	0.02	0.019
LILRA1	leukocyte immunoglobulin-like receptor, subfamily A (with TM domain), member 1	ENSG00000104974	NA	Enhanced	appendix, spleen	8.38827	16.334	2.261	19.339	4.532
FAIM3	Fas apoptotic inhibitory molecule 3	ENSG00000162894	HPA003910	Enhanced	lymphnode, spleen	8.38815	121.873	149.521	74.634	8.356
CLLU1OS	chronic lymphocytic leukemia up-regulated 1 opposite strand	ENSG00000205057	NA	Enhanced	lymphnode	8.34055	0.707	1.64	0.321	0.492
CD180	CD180 molecule	ENSG00000134061	HPA003740	Enhanced	lymphnode	8.33498	20.719	40.044	17.63	2.645
CABP4	calcium binding protein 4	ENSG00000175544	HPA043702	Enhanced	spleen	8.29644	10.322	1.348	1.143	0.144
KIF17	kinesin family member 17	ENSG00000117245	HPA032085	Enhanced	spleen	8.29006	37.573	1.937	1.175	0.331
ITK	IL2-inducible T-cell kinase	ENSG00000113263	NA	Enhanced	lymphnode	8.26669	14.4	44.777	25.806	7.803
NLRP12	NLR family, pyrin domain containing 12	ENSG00000142405	HPA042981	Enhanced	bonemarrow	8.24903	1.466	0.073	1.948	3.548
CD3E	CD3e molecule, epsilon (CD3-TCR complex)	ENSG00000198851	CAB000010	Enhanced	lymphnode	8.23078	70.865	170.767	75.66	20.632
CLEC6A	C-type lectin domain family 6, member A	ENSG00000205846	NA	Enhanced	appendix	8.22525	0.213	0.537	1.274	0.122
KB-1980E6.3	Uncharacterized protein	ENSG00000253633	NA	Enhanced	lymphnode	8.2203	0.316	1.599	0.577	0.442
CCL4L2	chemokine (C-C motif) ligand 4-like 2	ENSG00000197262	NA	Enhanced	bonemarrow	8.21285	7.87	9.108	14.965	64.647
GPR174	G protein-coupled receptor 174	ENSG00000147138	HPA041025	Enhanced	lymphnode	8.20769	8.468	16.73	8.162	1.618
SP140	SP140 nuclear body protein	ENSG00000079263	HPA006162	Enhanced	lymphnode	8.17501	33.54	58.818	27.466	6.057
KCNB2	potassium voltage-gated channel, Shab-related subfamily, member 2	ENSG00000182674	NA	Enhanced	spleen	8.16252	2.128	0.042	0.044	0.004
SEPT1	septin 1	ENSG00000180096	HPA041566	Enhanced	lymphnode	8.12324	58.297	114.751	63.768	11.851
CD3G	CD3g molecule, gamma (CD3-TCR complex)	ENSG00000160654	CAB017520	Enhanced	lymphnode	8.1133	14.013	35.133	17.107	2.244
NUGGC	nuclear GTPase, germinal center associated	ENSG00000189233	HPA025038	Enhanced	lymphnode	8.0166	2.139	15.831	5.987	0.129
CRTAM	cytotoxic and regulatory T cell molecule	ENSG00000109943	HPA054595	Enhanced	lymphnode	7.99694	4.056	11.212	2.9	1.132
SIGLEC12	sialic acid binding Ig-like lectin 12 (gene/pseudogene)	ENSG00000254521	NA	Enhanced	spleen	7.96856	9.312	2.726	5.086	1.013
GNLY	granulysin	ENSG00000115523	CAB025186	Enhanced	bonemarrow	7.90647	74.695	23.223	14.882	151.266
APLNR	apelin receptor	ENSG00000134817	CAB025842	Enhanced	spleen	7.8965	82.858	6.461	7.1	0.093
KAZN	kazrin, periplakin interacting protein	ENSG00000189337	HPA032096	Enhanced	spleen	7.88307	92.744	1.203	3.102	0.435
SEMA3D	sema domain, immunoglobulin domain (Ig), short basic domain, secreted, (semaphorin) 3D	ENSG00000153993	HPA037522	Enhanced	spleen	7.8813	47.263	3.296	1.164	0.008
CCL22	chemokine (C-C motif) ligand 22	ENSG00000102962	NA	Enhanced	appendix	7.87062	1.885	5.969	13.19	0.047
PMAIP1	phorbol-12-myristate-13-acetate-induced protein 1	ENSG00000141682	HPA051063	Enhanced	bonemarrow	7.86995	4.448	14.286	8.974	51.338
MADCAM1	mucosal vascular addressin cell adhesion molecule 1	ENSG00000099866	NA	Enhanced	appendix, spleen	7.82794	7.674	0.275	10.125	0.115
CD40LG	CD40 ligand	ENSG00000102245	HPA045827	Enhanced	lymphnode	7.81415	4.22	13.917	7.397	1.127
LILRB3	leukocyte immunoglobulin-like receptor, subfamily B (with TM and ITIM domains), member 3	ENSG00000204577	NA	Enhanced	appendix	7.79905	17.46	2.865	36.555	13.508
ICAM4	intercellular adhesion molecule 4 (Landsteiner-Wiener blood group)	ENSG00000105371	NA	Enhanced	bonemarrow	7.77217	0.932	0.636	0.624	7.596
RLTPR	RGD motif, leucine rich repeats, tropomodulin domain and proline-rich containing	ENSG00000159753	HPA041402	Enhanced	lymphnode	7.7614	12.481	20.238	11.967	3.92
FFAR2	free fatty acid receptor 2	ENSG00000126262	HPA023985	Enhanced	appendix, bonemarrow	7.71706	6.492	0.152	16.299	11.206
CD28	CD28 molecule	ENSG00000178562	NA	Enhanced	lymphnode	7.68244	9.647	40.944	22.705	2.958
TAL1	T-cell acute lymphocytic leukemia 1	ENSG00000162367	CAB017805	Enhanced	bonemarrow	7.67266	6.932	2.841	1.118	27.097
TMEM156	transmembrane protein 156	ENSG00000121895	HPA029348	Enhanced	lymphnode	7.66588	12.934	25.631	13.244	3.287
MEF2B	myocyte enhancer factor 2B	ENSG00000213999	HPA004734	Enhanced	lymphnode	7.66364	6.411	33.55	14.43	4.007
LCN8	lipocalin 8	ENSG00000204001	HPA027491	Enhanced	lymphnode	7.61239	0.278	1.302	0.86	0.07
CD48	CD48 molecule	ENSG00000117091	CAB002497	Enhanced	lymphnode	7.60746	137.046	234.2	102.342	84.126
CD160	CD160 molecule	ENSG00000117281	NA	Enhanced	spleen	7.56708	11.757	3.118	1.178	2.806
FPR1	formyl peptide receptor 1	ENSG00000171051	HPA046550	Enhanced	appendix, bonemarrow	7.56093	52.405	11.11	130.621	100.113
C2orf48	chromosome 2 open reading frame 48	ENSG00000163009	NA	Enhanced	bonemarrow	7.56058	0.179	0.311	0.277	1.047
FAM159A	family with sequence similarity 159, member A	ENSG00000182183	HPA030744	Enhanced	lymphnode	7.53733	5.655	9.377	6.06	1.518
FCRL5	Fc receptor-like 5	ENSG00000143297	HPA039998	Enhanced	lymphnode, spleen	7.52074	33.748	44.554	24.702	2.505
KIR2DL3	killer cell immunoglobulin-like receptor, two domains, long cytoplasmic tail, 3	ENSG00000243772	HPA049255	Enhanced	spleen	7.51701	2.161	0.085	0.028	1.254
OTOF	otoferlin	ENSG00000115155	HPA007502, HPA012410	Enhanced	bonemarrow	7.50432	0.638	0.17	0.254	1.93
NTSR1	neurotensin receptor 1 (high affinity)	ENSG00000101188	NA	Enhanced	bonemarrow	7.47996	0.238	0.067	0.23	1.327
BST1	bone marrow stromal cell antigen 1	ENSG00000109743	HPA050121	Enhanced	bonemarrow	7.47542	11.025	6.428	14.376	87.414
MXD3	MAX dimerization protein 3	ENSG00000213347	NA	Enhanced	bonemarrow	7.46575	8.556	8.879	9.181	36.794
SELL	selectin L	ENSG00000188404	CAB002144	Enhanced	lymphnode, spleen	7.46469	143.26	197.86	119.517	95.497
EMR1	egf-like module containing, mucin-like, hormone receptor-like 1	ENSG00000174837	HPA052809	Enhanced	spleen	7.46333	13.094	1.481	7.217	3.986
CCR7	chemokine (C-C motif) receptor 7	ENSG00000126353	CAB003796	Enhanced	appendix, lymphnode	7.45595	25.289	72.078	58.662	8.537
POU2F2	POU class 2 homeobox 2	ENSG00000028277	CAB002513	Enhanced	lymphnode	7.44948	19.012	33.071	17.08	3.37
DNASE1L3	deoxyribonuclease I-like 3	ENSG00000163687	HPA019955	Enhanced	spleen	7.4467	179.898	39.024	40.856	2.019
KLRF1	killer cell lectin-like receptor subfamily F, member 1	ENSG00000150045	NA	Enhanced	spleen	7.4224	14.698	3.406	1.479	7.914
ZAP70	zeta-chain (TCR) associated protein kinase 70kDa	ENSG00000115085	CAB002625, HPA003134	Enhanced	lymphnode	7.40733	51.105	91.658	46.659	35.455
CTB-133G6.1	Uncharacterized protein	ENSG00000263264	HPA049151	Enhanced	lymphnode, spleen	7.40503	12.825	18.427	10.372	10.288
PYHIN1	pyrin and HIN domain family, member 1	ENSG00000163564	HPA051224	Enhanced	lymphnode	7.40263	13.717	24.733	10.463	3.597
CTD-2215E18.1	Uncharacterized protein	ENSG00000251606	NA	Enhanced	lymphnode, spleen	7.38497	1.276	1.259	0.597	0.265
RASGRP4	RAS guanyl releasing protein 4	ENSG00000171777	HPA041929	Enhanced	bonemarrow	7.38294	10.675	1.761	11.524	22.95
WDFY4	WDFY family member 4	ENSG00000128815	HPA040634	Enhanced	lymphnode	7.35875	28.085	43.427	19.466	9.397
AL583828.1		ENSG00000187461	HPA038363	Enhanced	bonemarrow	7.34103	0.576	1.138	0.361	4.99
ITGA2B	integrin, alpha 2b (platelet glycoprotein IIb of IIb/IIIa complex, antigen CD41)	ENSG00000005961	HPA031170, CAB018611, HPA031171, HPA031168, HPA031169	Enhanced	bonemarrow	7.30915	1.98	0.773	0.308	11.768
XCR1	chemokine (C motif) receptor 1	ENSG00000173578	HPA013169	Enhanced	lymphnode	7.30372	5.281	8.755	2.521	0.01
SH2D1B	SH2 domain containing 1B	ENSG00000198574	NA	Enhanced	spleen	7.30365	7.516	1.318	0.903	3.408
AC104809.3	Uncharacterized protein	ENSG00000226321	HPA048678	Enhanced	spleen	7.27539	2.998	0.381	0.116	0.024
CD244	CD244 molecule, natural killer cell receptor 2B4	ENSG00000122223	HPA010628	Enhanced	spleen	7.2722	14.779	3.378	3.924	6.984
AC103801.2		ENSG00000229387	NA	Enhanced	spleen	7.27016	1.506	0	0	0.567
CLECL1	C-type lectin-like 1	ENSG00000184293	NA	Enhanced	lymphnode, spleen	7.2685	13.567	18.059	8.898	0.844
PTGS2	prostaglandin-endoperoxide synthase 2 (prostaglandin G/H synthase and cyclooxygenase)	ENSG00000073756	HPA001335, CAB000113	Enhanced	bonemarrow	7.24068	2.721	10.865	16.953	101.827
CLEC4C	C-type lectin domain family 4, member C	ENSG00000198178	HPA029432	Enhanced	lymphnode	7.21995	2.156	3.86	1.117	0.866
IKZF3	IKAROS family zinc finger 3 (Aiolos)	ENSG00000161405	HPA024377, CAB017105	Enhanced	lymphnode	7.2197	21.14	31.276	19.165	3.245
CD2	CD2 molecule	ENSG00000116824	HPA003883, CAB002430	Enhanced	lymphnode	7.20165	32.583	100.655	47.098	6.309
UBASH3A	ubiquitin associated and SH3 domain containing A	ENSG00000160185	HPA046983, HPA035367	Enhanced	lymphnode	7.18725	5.896	14.165	7.484	2.121
FCGR1B	Fc fragment of IgG, high affinity Ib, receptor (CD64)	ENSG00000198019	NA	Enhanced	appendix	7.17651	2.559	2.977	24.398	3.555
GPR77	G protein-coupled receptor 77	ENSG00000134830	HPA016629	Enhanced	spleen	7.16266	6.47	0.622	2.956	2.738
NKX3-2	NK3 homeobox 2	ENSG00000109705	HPA027564	Enhanced	spleen	7.14453	1.992	0.113	0.276	0.01
FAM26F	family with sequence similarity 26, member F	ENSG00000188820	HPA017948	Enhanced	spleen	7.13683	105.444	64.654	59.769	24.774
SPINK8	serine peptidase inhibitor, Kazal type 8 (putative)	ENSG00000229453	HPA053151	Enhanced	bonemarrow	7.12521	0.073	0	0	1.918
CTSW	cathepsin W	ENSG00000172543	CAB016345	Enhanced	bonemarrow	7.0946	40.54	26.436	12.804	69.413
FUT7	fucosyltransferase 7 (alpha (1,3) fucosyltransferase)	ENSG00000180549	NA	Enhanced	lymphnode, spleen	7.07949	1.942	2.53	0.881	1.561
CXCR2	chemokine (C-X-C motif) receptor 2	ENSG00000180871	CAB016268	Enhanced	appendix	7.05999	22.513	0.735	33.502	3.777
REM2	RAS (RAD and GEM)-like GTP binding 2	ENSG00000139890	NA	Enhanced	bonemarrow	7.03466	1.545	0.813	0.786	4.059
TMEM170B	transmembrane protein 170B	ENSG00000205269	NA	Enhanced	bonemarrow	7.02852	4.327	2.086	5.733	32.295
RP11-277P12.6	NKG2-C type II integral membrane protein	ENSG00000255641	NA	Enhanced	spleen	7.01238	4.657	0.975	0.209	1.509
MKI67	antigen identified by monoclonal antibody Ki-67	ENSG00000148773	HPA000451, CAB000058, HPA001164	Enhanced	bonemarrow	7.01014	3.39	16.24	9.268	31.32
LILRB1	leukocyte immunoglobulin-like receptor, subfamily B (with TM and ITIM domains), member 1	ENSG00000104972	NA	Enhanced	appendix, spleen	7.01005	57.93	32.308	68.679	15.113
CD6	CD6 molecule	ENSG00000013725	CAB002489, CAB016252	Enhanced	lymphnode	6.99236	21.753	43.905	26.024	15.336
FCRL6	Fc receptor-like 6	ENSG00000181036	NA	Enhanced	spleen	6.98829	14.722	5.962	2.327	5.82
IRAK3	interleukin-1 receptor-associated kinase 3	ENSG00000090376	HPA043097	Enhanced	bonemarrow	6.9777	13.348	3.776	12.505	37.531
CSF3	colony stimulating factor 3 (granulocyte)	ENSG00000108342	HPA001412, CAB016131	Enhanced	appendix	6.96188	0.195	0.407	13.036	2.622
ADRA1B	adrenoceptor alpha 1B	ENSG00000170214	NA	Enhanced	spleen	6.95294	11.563	1.19	0.233	0.007
CD5	CD5 molecule	ENSG00000110448	CAB020308, CAB015392	Enhanced	lymphnode	6.94913	13.278	33.458	21.887	6.528
TNC	tenascin C	ENSG00000041982	CAB004592, HPA004823	Enhanced	appendix	6.94128	37.878	38.48	149.203	0.66
EMR2	egf-like module containing, mucin-like, hormone receptor-like 2	ENSG00000127507	NA	Enhanced	appendix	6.91618	11.735	3.631	20.861	4.871
GBP5	guanylate binding protein 5	ENSG00000154451	HPA028656	Enhanced	appendix	6.91032	36.669	54.533	79.871	23.347
CD8B	CD8b molecule	ENSG00000172116	CAB004353	Enhanced	lymphnode	6.90633	11.899	29.422	13.178	5.848
CTLA4	cytotoxic T-lymphocyte-associated protein 4	ENSG00000163599	NA	Enhanced	appendix, lymphnode	6.89739	2.365	17.286	14.659	2.61
TIFAB	TRAF-interacting protein with forkhead-associated domain, family member B	ENSG00000255833	HPA049372	Enhanced	lymphnode	6.89542	2.19	5.216	3.395	0.315
SHCBP1	SHC SH2-domain binding protein 1	ENSG00000171241	HPA048876	Enhanced	bonemarrow	6.88268	3.059	15.646	8.782	23.785
POU2AF1	POU class 2 associating factor 1	ENSG00000110777	CAB011193	Enhanced	lymphnode	6.88157	42.178	83.372	46.116	4.604
TLR8	toll-like receptor 8	ENSG00000101916	HPA001608	Enhanced	appendix	6.88096	10.03	6.249	16.997	3.408
MYBL1	v-myb myeloblastosis viral oncogene homolog (avian)-like 1	ENSG00000185697	CAB017780, HPA008791	Enhanced	lymphnode	6.87607	7.028	20.372	7.145	1.597
OASL	2'-5'-oligoadenylate synthetase-like	ENSG00000135114	HPA001474	Enhanced	bonemarrow	6.84881	6.643	3.96	6.114	35.299
TLR9	toll-like receptor 9	ENSG00000239732	HPA004731	Enhanced	lymphnode	6.84558	1.824	2.865	1.441	0.608
FANCB	Fanconi anemia, complementation group B	ENSG00000181544	HPA003124	Enhanced	bonemarrow	6.82616	0.624	1.76	1.391	4.504
TBC1D10C	TBC1 domain family, member 10C	ENSG00000175463	NA	Enhanced	lymphnode	6.82538	60.026	85.003	39.821	43.311
CCRN4L	CCR4 carbon catabolite repression 4-like (S. cerevisiae)	ENSG00000151014	NA	Enhanced	bonemarrow	6.82216	2.005	2.581	5.921	33.279
KIAA0101	KIAA0101	ENSG00000166803	NA	Enhanced	bonemarrow	6.78781	6.893	44.641	27.73	77.73
LILRA6	leukocyte immunoglobulin-like receptor, subfamily A (with TM domain), member 6	ENSG00000244482	NA	Enhanced	appendix	6.7784	18.814	3.988	30.793	14.228
LEF1	lymphoid enhancer-binding factor 1	ENSG00000138795	CAB019405, HPA002087	Enhanced	lymphnode	6.77108	26.625	100.53	46.539	18.885
SLAMF1	signaling lymphocytic activation molecule family member 1	ENSG00000117090	CAB002438	Enhanced	lymphnode	6.75755	6.193	22.151	14.584	5.076
IL22RA2	interleukin 22 receptor, alpha 2	ENSG00000164485	HPA030582, CAB034906	Enhanced	appendix	6.7542	0.746	1.101	1.608	0.01
P2RY10	purinergic receptor P2Y, G-protein coupled, 10	ENSG00000078589	HPA036757	Enhanced	lymphnode	6.74385	17.586	28.523	17.089	6.885
ATP8B4	ATPase, class I, type 8B, member 4	ENSG00000104043	HPA040254	Enhanced	bonemarrow	6.7394	5.345	3.445	6.009	37.496
MEFV	Mediterranean fever	ENSG00000103313	NA	Enhanced	appendix, spleen	6.73071	6.901	0.869	8.376	4.083
CCR2	chemokine (C-C motif) receptor 2	ENSG00000121807	CAB003793	Enhanced	appendix	6.72199	10.684	13.877	34.918	1.77
CD300LB	CD300 molecule-like family member b	ENSG00000178789	NA	Enhanced	appendix	6.71953	3.203	0.809	7.002	4.276
KLRC4	killer cell lectin-like receptor subfamily C, member 4	ENSG00000183542	NA	Enhanced	spleen	6.71694	6.806	2.73	1.495	0.67
PCDH17	protocadherin 17	ENSG00000118946	HPA026817	Enhanced	spleen	6.68413	27.932	0.725	2.107	0.009
DNAH10	dynein, axonemal, heavy chain 10	ENSG00000197653	HPA039065, HPA039066	Enhanced	bonemarrow	6.67421	0.597	0.338	0.424	5.878
MYBL2	v-myb myeloblastosis viral oncogene homolog (avian)-like 2	ENSG00000101057	HPA030530, CAB017114	Enhanced	bonemarrow, lymphnode	6.65703	10.977	48.079	22.261	51.717
CCL14	chemokine (C-C motif) ligand 14	ENSG00000213494	CAB004423, HPA030268	Enhanced	spleen	6.64145	274.201	55.89	5.072	2.005
P2RY8	purinergic receptor P2Y, G-protein coupled, 8	ENSG00000182162	HPA003631	Enhanced	lymphnode	6.63996	19.404	33.897	16.73	18.158
TCL1B	T-cell leukemia/lymphoma 1B	ENSG00000213231	HPA053163	Enhanced	lymphnode	6.63488	1.104	2.046	0.774	0.667
CXCR3	chemokine (C-X-C motif) receptor 3	ENSG00000186810	CAB017820	Enhanced	lymphnode	6.60989	6.409	14.047	4.918	4.198
MDS2	myelodysplastic syndrome 2 translocation associated	ENSG00000197880	HPA052999	Enhanced	lymphnode	6.60847	0.933	1.249	0.658	0.084
C10orf105	chromosome 10 open reading frame 105	ENSG00000214688	NA	Enhanced	spleen	6.59067	2.275	1.083	0.54	0.304
ZC3H12D	zinc finger CCCH-type containing 12D	ENSG00000178199	HPA036897	Enhanced	lymphnode	6.58393	9.702	21.548	16.019	5.132
PRF1	perforin 1 (pore forming protein)	ENSG00000180644	CAB002436	Enhanced	spleen	6.5674	36.451	18.321	7.42	18.489
KBTBD8	kelch repeat and BTB (POZ) domain containing 8	ENSG00000163376	HPA041285	Enhanced	lymphnode	6.56189	5.537	19.439	6.831	8.829
TCHH	trichohyalin	ENSG00000159450	HPA028375	Enhanced	spleen	6.55703	1.699	0.141	0.122	0.024
RP11-330H6.5	TLR9	ENSG00000173366	HPA004731	Enhanced	lymphnode	6.52933	1.102	2.197	1.079	0.108
FFAR3	free fatty acid receptor 3	ENSG00000185897	HPA044681	Enhanced	appendix	6.52826	0.181	0.13	1.921	0.455
KCNT1	potassium channel, subfamily T, member 1	ENSG00000107147	NA	Enhanced	spleen	6.5256	6.943	0.095	0.25	0.025
RP11-296A16.1		ENSG00000262560	NA	Enhanced	lymphnode	6.52455	0.06	1.078	0.333	0.025
LY9	lymphocyte antigen 9	ENSG00000122224	HPA050917	Enhanced	lymphnode	6.50612	20.55	29.499	13.718	11.413
TNFAIP6	tumor necrosis factor, alpha-induced protein 6	ENSG00000123610	CAB032719	Enhanced	appendix	6.50394	2.756	0.648	28.534	4.845
TNFSF8	tumor necrosis factor (ligand) superfamily, member 8	ENSG00000106952	NA	Enhanced	lymphnode	6.48758	8.6	25.476	17.509	14.514
CXCL10	chemokine (C-X-C motif) ligand 10	ENSG00000169245	NA	Enhanced	appendix	6.48725	16.679	64.458	93.326	0.777
CRLF2	cytokine receptor-like factor 2	ENSG00000205755	NA	Enhanced	appendix	6.47847	0.138	0.138	2.547	1.178
LAG3	lymphocyte-activation gene 3	ENSG00000089692	HPA013967, CAB002301	Enhanced	spleen	6.47743	33.062	18.678	11.457	1.626
CARD11	caspase recruitment domain family, member 11	ENSG00000198286	HPA052984	Enhanced	lymphnode	6.47098	28.074	37.733	18.095	9.398
SASH3	SAM and SH3 domain containing 3	ENSG00000122122	HPA001085	Enhanced	lymphnode	6.46806	77.668	119.935	59.114	81.111
MAP4K1	mitogen-activated protein kinase kinase kinase kinase 1	ENSG00000104814	CAB007754, HPA007419	Enhanced	lymphnode	6.4586	51.224	73.198	38.576	15.539
PNOC	prepronociceptin	ENSG00000168081	HPA044507	Enhanced	lymphnode	6.45817	11.184	21.92	9.503	1.942
ADAM8	ADAM metallopeptidase domain 8	ENSG00000151651	NA	Enhanced	bonemarrow	6.45651	28.951	13.282	23.795	49.613
IL2RA	interleukin 2 receptor, alpha	ENSG00000134460	CAB002419	Enhanced	lymphnode	6.44701	3.449	17.517	13.208	0.25
CD247	CD247 molecule	ENSG00000198821	HPA008750, CAB004651	Enhanced	lymphnode	6.41609	37.656	60.273	28.08	39.004
PSTPIP2	proline-serine-threonine phosphatase interacting protein 2	ENSG00000152229	HPA040923, HPA040944	Enhanced	bonemarrow, spleen	6.41558	58.028	8.798	15.575	61.611
SPN	sialophorin	ENSG00000197471	CAB002666	Enhanced	bonemarrow	6.40288	18.505	24.945	15.154	42.909
CTC-203F4.1	HCG2045138; Uncharacterized protein	ENSG00000224186	NA	Enhanced	bonemarrow	6.3967	2.949	3.365	2.233	16.408
CLEC9A	C-type lectin domain family 9, member A	ENSG00000197992	NA	Enhanced	lymphnode	6.39657	5.165	7.918	2.028	0.571
RP13-512J5.1	Uncharacterized protein	ENSG00000255767	NA	Enhanced	appendix	6.38287	0	0.046	1.33	0.013
KLRD1	killer cell lectin-like receptor subfamily D, member 1	ENSG00000134539	NA	Enhanced	spleen	6.37729	20.781	8.091	3.699	6.736
PARP15	poly (ADP-ribose) polymerase family, member 15	ENSG00000173200	HPA035757	Enhanced	lymphnode, spleen	6.3681	37.598	37.481	25.448	12.362
LCN2	lipocalin 2	ENSG00000148346	HPA002695, CAB016549, CAB016550	Enhanced	bonemarrow	6.35025	5.426	1.148	125.456	1197.27
KIF19	kinesin family member 19	ENSG00000196169	HPA043638	Enhanced	spleen	6.3325	6.158	0.2	0.929	0.194
EMR3	egf-like module containing, mucin-like, hormone receptor-like 3	ENSG00000131355	HPA015638	Enhanced	appendix	6.32733	4.57	0.261	6.351	1.625
CKAP2L	cytoskeleton associated protein 2-like	ENSG00000169607	HPA039407, HPA040057	Enhanced	bonemarrow	6.31194	1.219	6.621	4.304	14.805
LILRB5	leukocyte immunoglobulin-like receptor, subfamily B (with TM and ITIM domains), member 5	ENSG00000105609	HPA012069	Enhanced	spleen	6.31091	48.361	5.493	5.431	1.388
E2F1	E2F transcription factor 1	ENSG00000101412	HPA008003, CAB000329, CAB019308	Enhanced	bonemarrow	6.28791	1.838	7.878	5.503	19.86
TESPA1	thymocyte expressed, positive selection associated 1	ENSG00000135426	HPA039668	Enhanced	lymphnode	6.26279	10.583	32.03	15.429	7.09
IFNG	interferon, gamma	ENSG00000111537	CAB010344	Enhanced	bonemarrow, lymphnode	6.24669	0.527	7.041	4.08	5.886
FAM72D	family with sequence similarity 72, member D	ENSG00000215784	HPA043271	Enhanced	lymphnode	6.24157	1.422	8.71	4.124	3.726
CCL17	chemokine (C-C motif) ligand 17	ENSG00000102970	CAB002583	Enhanced	appendix, lymphnode	6.23938	0.367	6.204	7.249	0
FAM72C	family with sequence similarity 72, member C	ENSG00000203817	NA	Enhanced	lymphnode	6.23927	0.261	1.637	0.733	0.609
GRAP	GRB2-related adaptor protein	ENSG00000154016	HPA046595	Enhanced	lymphnode, spleen	6.23776	21.66	25.935	9.53	3.468
ZNF492	zinc finger protein 492	ENSG00000229676	NA	Enhanced	bonemarrow	6.23322	0.155	0.376	0.149	1.562
APOBEC3B	apolipoprotein B mRNA editing enzyme, catalytic polypeptide-like 3B	ENSG00000179750	NA	Enhanced	bonemarrow	6.15896	3.415	6.719	7.144	21.138
CPLX3	complexin 3	ENSG00000213578	NA	Enhanced	spleen	6.14407	15.537	0.094	0	0.056
OSCAR	osteoclast associated, immunoglobulin-like receptor	ENSG00000170909	NA	Enhanced	bonemarrow	6.13212	4.762	1.22	6.397	14.847
GPR84	G protein-coupled receptor 84	ENSG00000139572	HPA027603	Enhanced	appendix, bonemarrow	6.13059	0.259	0.384	7.819	12.983
GAPT	GRB2-binding adaptor protein, transmembrane	ENSG00000175857	HPA011070	Enhanced	appendix, lymphnode	6.12787	20.027	31.288	37.934	14.083
CFP	complement factor properdin	ENSG00000126759	NA	Enhanced	bonemarrow, spleen	6.11976	102.278	23.222	33.089	75.638
AC009133.19	Uncharacterized protein	ENSG00000262323	NA	Enhanced	spleen	6.11969	1.068	0	0	0.465
NOXO1	NADPH oxidase organizer 1	ENSG00000196408	NA	Enhanced	appendix	6.11133	0.168	0.245	5.66	0.119
GZMB	granzyme B (granzyme 2, cytotoxic T-lymphocyte-associated serine esterase 1)	ENSG00000100453	CAB000376, HPA003418	Enhanced	bonemarrow	6.09961	23.393	31.566	15.085	43.884
AC233263.1	Uncharacterized protein	ENSG00000228325	HPA047702	Enhanced	lymphnode	6.08709	6.546	23.08	8.536	0.779
ADCYAP1	adenylate cyclase activating polypeptide 1 (pituitary)	ENSG00000141433	NA	Enhanced	appendix	6.0859	0.159	1.01	12.871	0.047
CD300A	CD300a molecule	ENSG00000167851	HPA011645	Enhanced	spleen	6.07184	52.89	22.341	25.445	13.632
TROAP	trophinin associated protein (tastin)	ENSG00000135451	HPA044102	Enhanced	bonemarrow	6.06934	2.787	10.518	7.126	30.404
CD226	CD226 molecule	ENSG00000150637	HPA015715	Enhanced	spleen	6.05962	18.228	10.726	8.232	3.232
GNA15	guanine nucleotide binding protein (G protein), alpha 15 (Gq class)	ENSG00000060558	HPA043113	Enhanced	bonemarrow	6.04771	4.782	4.054	11.216	44.013
KCNH2	potassium voltage-gated channel, subfamily H (eag-related), member 2	ENSG00000055118	CAB006838	Enhanced	bonemarrow	6.0467	1.941	0.625	4.755	43.783
ARG1	arginase, liver	ENSG00000118520	HPA024006, HPA003595, CAB009434, CAB056159	Enhanced	bonemarrow	6.03261	5.464	0.534	0.423	138.836
CCR6	chemokine (C-C motif) receptor 6	ENSG00000112486	CAB006820, HPA014488	Enhanced	lymphnode	6.00989	11.683	16.75	11.721	1.4
KIAA0226L	KIAA0226-like	ENSG00000102445	HPA026614	Enhanced	lymphnode	6.0086	23.717	41.067	21.173	11.749
PCSK6	proprotein convertase subtilisin/kexin type 6	ENSG00000140479	HPA004774	Enhanced	spleen	6.00783	80.921	2.569	2.914	0.694
RP11-192H23.4	Uncharacterized protein	ENSG00000258472	HPA022479, HPA046590	Enhanced	bonemarrow	6.00708	3.063	5.383	5.153	26.313
MIXL1	Mix paired-like homeobox	ENSG00000185155	NA	Enhanced	lymphnode	5.99551	0.775	2.966	1.005	0.186
WDR86	WD repeat domain 86	ENSG00000187260	HPA021086	Enhanced	spleen	5.99006	18.407	2.255	0.82	0.52
KIAA0125	KIAA0125	ENSG00000226777	NA	Enhanced	lymphnode	5.9853	14.539	19.73	12.479	7.084
IL17REL	interleukin 17 receptor E-like	ENSG00000188263	HPA045546	Enhanced	appendix	5.93882	0.872	1.417	1.715	0.012
CDCA4	cell division cycle associated 4	ENSG00000170779	HPA059416	Enhanced	bonemarrow	5.9275	4.433	9.477	6.01	30.014
OSBP2	oxysterol binding protein 2	ENSG00000184792	HPA021514	Enhanced	bonemarrow	5.92167	2.533	1.134	2.063	31.618
SNX20	sorting nexin 20	ENSG00000167208	HPA043649	Enhanced	lymphnode	5.9205	18.329	28.116	20.852	9.743
CNTF	ciliary neurotrophic factor	ENSG00000242689	HPA019654	Enhanced	bonemarrow	5.91701	0.294	0.306	0.548	3.161
TREML1	triggering receptor expressed on myeloid cells-like 1	ENSG00000161911	HPA016700, HPA017860	Enhanced	bonemarrow, lymphnode	5.91039	2.302	5.618	3.774	5.621
OCM	oncomodulin	ENSG00000122543	HPA046422	Enhanced	lymphnode	5.90874	0.428	1.41	0.476	0.395
RFX8	regulatory factor X, 8	ENSG00000196460	NA	Enhanced	bonemarrow	5.90703	0.176	0.804	0.468	4.257
CHI3L2	chitinase 3-like 2	ENSG00000064886	HPA005443	Enhanced	appendix	5.90549	21.437	55.754	108.002	1.645
HCAR3	hydroxycarboxylic acid receptor 3	ENSG00000255398	HPA028660	Enhanced	bonemarrow	5.88964	17.664	0.767	12.84	23.09
CENPF	centromere protein F, 350/400kDa (mitosin)	ENSG00000117724	CAB009581	Enhanced	bonemarrow	5.88631	1.879	11.112	6.023	24.421
SIGLEC10	sialic acid binding Ig-like lectin 10	ENSG00000142512	CAB025807, HPA027093	Enhanced	appendix, spleen	5.87673	35.251	23.324	41.163	9.071
PIK3CG	phosphatidylinositol-4,5-bisphosphate 3-kinase, catalytic subunit gamma	ENSG00000105851	NA	Enhanced	bonemarrow	5.87097	10.431	17.709	11.895	26.699
MLF1IP	MLF1 interacting protein	ENSG00000151725	HPA022048	Enhanced	bonemarrow	5.84508	4.506	30.922	14.603	83.912
ZC3H12A	zinc finger CCCH-type containing 12A	ENSG00000163874	HPA032052	Enhanced	bonemarrow	5.84128	8.26	9.569	15.833	71.674
CD69	CD69 molecule	ENSG00000110848	CAB002503	Enhanced	bonemarrow, lymphnode	5.83488	48.75	98.624	59.028	108.936
NCR3	natural cytotoxicity triggering receptor 3	ENSG00000204475	NA	Enhanced	lymphnode, spleen	5.83431	9.86	10.47	6.886	7.037
NFAM1	NFAT activating protein with ITAM motif 1	ENSG00000235568	HPA031812	Enhanced	bonemarrow	5.83203	10.196	5.044	11.486	16.982
KIR2DL4	killer cell immunoglobulin-like receptor, two domains, long cytoplasmic tail, 4	ENSG00000189013	NA	Enhanced	spleen	5.83119	2.372	0.322	0.476	0.502
JAK3	Janus kinase 3	ENSG00000105639	NA	Enhanced	appendix, lymphnode	5.83004	24.039	41.833	40.937	11.992
NDST1	N-deacetylase/N-sulfotransferase (heparan glucosaminyl) 1	ENSG00000070614	NA	Enhanced	bonemarrow	5.8131	0.596	0.068	0	1.41
KIR3DL1	killer cell immunoglobulin-like receptor, three domains, long cytoplasmic tail, 1	ENSG00000167633	HPA049255	Enhanced	bonemarrow, spleen	5.80925	1.165	0.203	0.095	1.005
PTX3	pentraxin 3, long	ENSG00000163661	CAB022226	Enhanced	appendix, bonemarrow	5.79048	17.309	0.875	34.807	47.001
BTK	Bruton agammaglobulinemia tyrosine kinase	ENSG00000010671	HPA002028, HPA001198, CAB016689	Enhanced	lymphnode	5.77014	56.877	71.121	46.337	27.391
EBLN2	endogenous Bornavirus-like nucleoprotein 2	ENSG00000255423	NA	Enhanced	bonemarrow	5.76644	2.181	1.736	2.536	8.504
NLRC4	NLR family, CARD domain containing 4	ENSG00000091106	HPA006592	Enhanced	appendix	5.75987	4.956	2.134	9.011	4.818
PVRIG	poliovirus receptor related immunoglobulin domain containing	ENSG00000213413	HPA047497	Enhanced	lymphnode	5.75552	12.723	19.922	10.074	2.303
RP11-872D17.8	Uncharacterized protein	ENSG00000254979	HPA038515	Enhanced	bonemarrow	5.73969	1.381	1.14	1.282	9.104
ABI3	ABI family, member 3	ENSG00000108798	HPA017345	Enhanced	spleen	5.73943	40.507	23.444	15.259	3.313
TXK	TXK tyrosine kinase	ENSG00000074966	HPA043769	Enhanced	lymphnode	5.73832	11.581	16.588	9.153	4.331
EPHA8	EPH receptor A8	ENSG00000070886	HPA031433, CAB009660	Enhanced	spleen	5.73477	1.97	0.008	0.024	0.016
IL7R	interleukin 7 receptor	ENSG00000168685	CAB010215	Enhanced	appendix, lymphnode	5.72992	61.185	124.266	134.752	7.06
FAM201A	family with sequence similarity 201, member A	ENSG00000204860	NA	Enhanced	bonemarrow	5.72732	0.181	0.388	0.381	7.237
RFESD	Rieske (Fe-S) domain containing	ENSG00000175449	CAB016546	Enhanced	bonemarrow	5.71434	1.37	3.227	1.827	15.99
CPNE5	copine V	ENSG00000124772	HPA031369	Enhanced	lymphnode	5.71332	13.066	34.737	13.264	1.057
RP11-796G6.2	Uncharacterized protein	ENSG00000258512	NA	Enhanced	lymphnode	5.70732	0.773	3.354	2.441	0.392
SLC22A4	solute carrier family 22 (organic cation/ergothioneine transporter), member 4	ENSG00000197208	CAB015468	Enhanced	bonemarrow	5.6895	1.137	0.222	3.227	12.393
ATAD5	ATPase family, AAA domain containing 5	ENSG00000176208	NA	Enhanced	bonemarrow	5.67745	1.264	3.549	2.364	7.334
FDCSP	follicular dendritic cell secreted protein	ENSG00000181617	HPA014326, CAB014890	Enhanced	lymphnode	5.67416	28.779	476.452	223.682	0
DTL	denticleless E3 ubiquitin protein ligase homolog (Drosophila)	ENSG00000143476	HPA028016	Enhanced	bonemarrow	5.6677	4.791	6.979	6.48	20.871
RASAL3	RAS protein activator like 3	ENSG00000105122	HPA043417	Enhanced	lymphnode	5.66651	21.825	27.747	18.914	11.938
PTPN7	protein tyrosine phosphatase, non-receptor type 7	ENSG00000143851	HPA019118, CAB009530	Enhanced	bonemarrow, lymphnode	5.66018	19.74	59.965	37.48	61.884
SIRPB2	signal-regulatory protein beta 2	ENSG00000196209	HPA011548	Enhanced	appendix	5.65964	7.513	6.699	15.856	4.535
LRRC25	leucine rich repeat containing 25	ENSG00000175489	HPA029459	Enhanced	spleen	5.65675	28.73	8.586	18.92	18.005
CDCA5	cell division cycle associated 5	ENSG00000146670	HPA023691	Enhanced	bonemarrow	5.64834	3.304	16.176	10.418	33.18
PDE6G	phosphodiesterase 6G, cGMP-specific, rod, gamma	ENSG00000185527	NA	Enhanced	lymphnode, spleen	5.64575	25.272	19.872	5.961	5.162
SAP25	Sin3A-associated protein, 25kDa	ENSG00000205307	NA	Enhanced	spleen	5.61464	18.829	13.706	8.519	6.71
MCOLN2	mucolipin 2	ENSG00000153898	HPA019114	Enhanced	lymphnode	5.60524	9.158	22.264	9.912	3.906
CCNE1	cyclin E1	ENSG00000105173	CAB016682, CAB000308, HPA018169	Enhanced	bonemarrow	5.59842	2.161	6.179	3.952	25.834
ABLIM2	actin binding LIM protein family, member 2	ENSG00000163995	HPA035808	Enhanced	spleen	5.59839	30.494	1.528	2.041	0.328
SKA1	spindle and kinetochore associated complex subunit 1	ENSG00000154839	HPA045495	Enhanced	bonemarrow	5.59108	1.028	6.451	3.329	9.211
TERT	telomerase reverse transcriptase	ENSG00000164362	NA	Enhanced	lymphnode	5.58765	0.236	1.203	0.542	0.685
POLQ	polymerase (DNA directed), theta	ENSG00000051341	HPA048931	Enhanced	bonemarrow	5.58719	0.795	3.446	2.697	5.468
C16orf54	chromosome 16 open reading frame 54	ENSG00000185905	NA	Enhanced	bonemarrow	5.58669	13.194	18.796	13.436	22.174
SLAMF8	SLAM family member 8	ENSG00000158714	NA	Enhanced	lymphnode	5.56065	13.634	40.235	32.462	1.352
HAPLN3	hyaluronan and proteoglycan link protein 3	ENSG00000140511	HPA039237	Enhanced	lymphnode	5.55945	11.127	30.341	25.026	4.514
TNFRSF13B	tumor necrosis factor receptor superfamily, member 13B	ENSG00000240505	HPA030453	Enhanced	lymphnode, spleen	5.54545	24.327	17.812	11.57	1.245
GRAP2	GRB2-related adaptor protein 2	ENSG00000100351	HPA005788, CAB022073	Enhanced	lymphnode	5.54148	11.298	21.723	10.74	7.819
CCR4	chemokine (C-C motif) receptor 4	ENSG00000183813	HPA031613	Enhanced	appendix	5.52169	2.191	6.667	8.503	0.594
AC007952.5	Uncharacterized protein ENSP00000382042	ENSG00000228157	HPA048913	Enhanced	lymphnode, spleen	5.52127	6.593	4.061	2.21	0
PROK2	prokineticin 2	ENSG00000163421	HPA041408	Enhanced	appendix, bonemarrow	5.51785	4.957	0.251	19.15	42.036
SLC22A15	solute carrier family 22, member 15	ENSG00000163393	HPA019785	Enhanced	bonemarrow	5.51469	2.144	0.858	2.243	15.021
PKMYT1	protein kinase, membrane associated tyrosine/threonine 1	ENSG00000127564	CAB046000	Enhanced	bonemarrow	5.51211	2.431	9.637	8.035	26.176
AURKB	aurora kinase B	ENSG00000178999	CAB005862	Enhanced	lymphnode	5.51133	6.228	39.137	16.451	33.76
TAC1	tachykinin, precursor 1	ENSG00000006128	CAB004588, HPA014429	Enhanced	spleen	5.49845	25.614	0	9.57	0
C2orf65	chromosome 2 open reading frame 65	ENSG00000159374	HPA045420	Enhanced	bonemarrow	5.49428	0.626	0.733	0.557	7.669
PTCRA	pre T-cell antigen receptor alpha	ENSG00000171611	NA	Enhanced	lymphnode, spleen	5.47983	3.097	1.771	0.327	0.754
PTPRCAP	protein tyrosine phosphatase, receptor type, C-associated protein	ENSG00000213402	HPA043734	Enhanced	lymphnode, spleen	5.47678	62.849	54.309	33.369	9.476
FCGR1A	Fc fragment of IgG, high affinity Ia, receptor (CD64)	ENSG00000150337	NA	Enhanced	appendix	5.47662	3.721	29.009	68.904	17.473
EXO1	exonuclease 1	ENSG00000174371	NA	Enhanced	bonemarrow	5.4734	1.248	5.558	3.529	11.14
CSF2RB	colony stimulating factor 2 receptor, beta, low-affinity (granulocyte-macrophage)	ENSG00000100368	CAB010251	Enhanced	appendix	5.47197	19.5	34.82	55.682	26.392
TMEM26	transmembrane protein 26	ENSG00000196932	HPA014350	Enhanced	spleen	5.46476	8.067	0.736	1.194	0.225
ICOS	inducible T-cell co-stimulator	ENSG00000163600	CAB032575	Enhanced	bonemarrow, lymphnode	5.45613	2.665	13.29	7.934	9.934
FAM111B	family with sequence similarity 111, member B	ENSG00000189057	HPA038637	Enhanced	lymphnode	5.45325	1.555	11.817	6.149	2.412
C3orf15	chromosome 3 open reading frame 15	ENSG00000183833	HPA035610	Enhanced	spleen	5.44894	27.191	1.193	0.902	0.045
IQGAP3	IQ motif containing GTPase activating protein 3	ENSG00000183856	HPA030142, HPA030143	Enhanced	bonemarrow	5.43373	0.578	1.575	2.646	10.858
P2RX6	purinergic receptor P2X, ligand-gated ion channel, 6	ENSG00000099957	HPA028776, HPA028777	Enhanced	spleen	5.4228	8.326	0.818	0.877	0.05
CD80	CD80 molecule	ENSG00000121594	CAB025368	Enhanced	lymphnode	5.41076	2.906	5.73	4.997	1.06
RRM2	ribonucleotide reductase M2	ENSG00000171848	HPA056994	Enhanced	bonemarrow	5.40992	10.432	42.818	34.414	58.552
CD96	CD96 molecule	ENSG00000153283	NA	Enhanced	lymphnode	5.40771	13.518	29.6	14.921	11.545
IL2RB	interleukin 2 receptor, beta	ENSG00000100385	NA	Enhanced	spleen	5.40746	48.001	31.947	21.062	21.777
FOXP3	forkhead box P3	ENSG00000049768	CAB026301	Enhanced	appendix	5.40209	1.944	3.971	5.17	0.567
BATF	basic leucine zipper transcription factor, ATF-like	ENSG00000156127	NA	Enhanced	lymphnode	5.39448	9.326	24.801	19.5	9.943
SCIMP	SLP adaptor and CSK interacting membrane protein	ENSG00000161929	HPA006117	Enhanced	lymphnode, spleen	5.38707	41.057	35.835	29.307	1.234
IL12RB1	interleukin 12 receptor, beta 1	ENSG00000096996	NA	Enhanced	lymphnode	5.38638	12.848	16.211	10.811	3.866
ZNF367	zinc finger protein 367	ENSG00000165244	HPA015785	Enhanced	bonemarrow	5.38555	1.276	4.667	3.946	15.353
RGS18	regulator of G-protein signaling 18	ENSG00000150681	HPA045780	Enhanced	spleen	5.37565	24.547	9.046	17.011	19.974
TREML2	triggering receptor expressed on myeloid cells-like 2	ENSG00000112195	HPA054368	Enhanced	bonemarrow, lymphnode	5.36638	5.935	8.276	6.135	7.757
CD1C	CD1c molecule	ENSG00000158481	NA	Enhanced	lymphnode	5.35084	20.516	26.625	18.039	0.923
SAMSN1	SAM domain, SH3 domain and nuclear localization signals 1	ENSG00000155307	HPA010645, HPA017055	Enhanced	appendix, bonemarrow	5.34655	24.638	34.622	80.479	102.677
CCL4	chemokine (C-C motif) ligand 4	ENSG00000129277	CAB007805	Enhanced	bonemarrow	5.34301	30.074	34.335	27.783	94.595
SPC24	SPC24, NDC80 kinetochore complex component, homolog (S. cerevisiae)	ENSG00000161888	HPA051234	Enhanced	bonemarrow	5.32588	1.735	4.661	3.772	10.246
TLR2	toll-like receptor 2	ENSG00000137462	NA	Enhanced	appendix	5.32401	15.6	6.056	36.57	30.934
PLAC8	placenta-specific 8	ENSG00000145287	HPA040465	Enhanced	bonemarrow	5.32236	80.924	56.823	61.027	159.515
ANXA2R	annexin A2 receptor	ENSG00000177721	HPA051482	Enhanced	lymphnode	5.31996	6.172	9.811	5.161	5.829
CXCL1	chemokine (C-X-C motif) ligand 1 (melanoma growth stimulating activity, alpha)	ENSG00000163739	NA	Enhanced	spleen	5.31657	81.021	2.493	52.963	27.143
SIGLEC7	sialic acid binding Ig-like lectin 7	ENSG00000168995	CAB025154	Enhanced	spleen	5.31379	12.845	6.365	9.551	2.682
LAX1	lymphocyte transmembrane adaptor 1	ENSG00000122188	HPA002461, HPA003887, CAB025358	Enhanced	lymphnode	5.30884	7.682	15.014	11.134	1.315
RCSD1	RCSD domain containing 1	ENSG00000198771	HPA016597	Enhanced	lymphnode	5.30607	53.719	85.202	41.332	35.795
PTGER4	prostaglandin E receptor 4 (subtype EP4)	ENSG00000171522	HPA012756, HPA011226	Enhanced	bonemarrow	5.30576	11.814	12.766	13.34	59.09
FASLG	Fas ligand (TNF superfamily, member 6)	ENSG00000117560	CAB011435	Enhanced	lymphnode	5.29622	3.024	4.787	0.742	1.515
ARHGAP11B	Rho GTPase activating protein 11B	ENSG00000187951	NA	Enhanced	bonemarrow	5.28774	4.371	14.031	6.757	22.241
C21orf90	chromosome 21 open reading frame 90	ENSG00000182912	NA	Enhanced	spleen	5.2847	2.2	0.617	0.277	0.024
IGSF6	immunoglobulin superfamily, member 6	ENSG00000140749	HPA041072, HPA041023	Enhanced	spleen	5.27565	62.356	41.662	45.664	8.795
CLEC4A	C-type lectin domain family 4, member A	ENSG00000111729	HPA007842	Enhanced	appendix	5.27477	11.459	8.489	24.901	11.111
P2RY13	purinergic receptor P2Y, G-protein coupled, 13	ENSG00000181631	HPA049047	Enhanced	spleen	5.27168	31.987	17.893	22.095	14.245
GPR114	G protein-coupled receptor 114	ENSG00000159618	HPA007133	Enhanced	lymphnode	5.26904	7.076	10.718	5.432	1.23
DTX1	deltex homolog 1 (Drosophila)	ENSG00000135144	HPA051249	Enhanced	lymphnode	5.25856	24.83	36.576	13.962	7.343
CARD9	caspase recruitment domain family, member 9	ENSG00000187796	NA	Enhanced	bonemarrow	5.25582	9.023	2.545	6.159	12.547
NPY5R	neuropeptide Y receptor Y5	ENSG00000164129	HPA013790	Enhanced	spleen	5.2523	8.25	2.214	0.306	0
KIF21B	kinesin family member 21B	ENSG00000116852	HPA027249, HPA027274	Enhanced	bonemarrow	5.24362	13.872	16.123	10.835	26.449
SCML4	sex comb on midleg-like 4 (Drosophila)	ENSG00000146285	NA	Enhanced	lymphnode	5.23928	9.558	15.334	9.425	2.089
ARHGAP25	Rho GTPase activating protein 25	ENSG00000163219	HPA035346	Enhanced	lymphnode	5.23908	57.948	71.744	41.956	24.044
AC021066.1	keratin, type II cuticular Hb6	ENSG00000170442	HPA039798	Enhanced	bonemarrow	5.23581	0.084	0.052	0.138	1.537
IL4I1	interleukin 4 induced 1	ENSG00000104951	HPA045598	Enhanced	appendix	5.23292	3.806	6.88	12.221	1.493
MARCH1	membrane-associated ring finger (C3HC4) 1, E3 ubiquitin protein ligase	ENSG00000145416	HPA014600	Enhanced	lymphnode	5.23274	25.22	44.456	25.871	4.328
VCAN	versican	ENSG00000038427	CAB008979, HPA004726	Enhanced	appendix	5.23105	8.146	3.753	110.01	23.818
KLRK1	killer cell lectin-like receptor subfamily K, member 1	ENSG00000213809	CAB021896	Enhanced	lymphnode, spleen	5.22509	49.129	44.631	18.365	15.74
DPEP2	dipeptidase 2	ENSG00000167261	HPA035644	Enhanced	spleen	5.2189	23.936	13.494	10.548	11.549
CLEC4E	C-type lectin domain family 4, member E	ENSG00000166523	HPA004935	Enhanced	appendix, bonemarrow	5.21524	29.957	7.282	35.244	41.028
HRH2	histamine receptor H2	ENSG00000113749	HPA013770	Enhanced	bonemarrow	5.21503	2.086	1.775	5.728	11.001
SNTG1	syntrophin, gamma 1	ENSG00000147481	NA	Enhanced	spleen	5.21259	4.25	0	0	0
S1PR5	sphingosine-1-phosphate receptor 5	ENSG00000180739	HPA029683	Enhanced	bonemarrow	5.20315	7.263	0.755	0.721	9.521
CD300LF	CD300 molecule-like family member f	ENSG00000186074	HPA013712	Enhanced	spleen	5.19813	20.966	8.79	14.299	17.544
SNX22	sorting nexin 22	ENSG00000157734	HPA038470	Enhanced	lymphnode	5.19765	9.285	22.46	7.855	15.747
MYO1G	myosin IG	ENSG00000136286	HPA021252	Enhanced	bonemarrow	5.18795	29.391	31.878	25.258	36.83
CLSPN	claspin	ENSG00000092853	NA	Enhanced	bonemarrow	5.18776	2.021	6.438	4.518	8.995
FRZB	frizzled-related protein	ENSG00000162998	CAB009249	Enhanced	spleen	5.18067	61.413	14.631	4.854	0.394
KAZALD1	Kazal-type serine peptidase inhibitor domain 1	ENSG00000107821	HPA011800	Enhanced	spleen	5.17743	29.138	1.875	1.98	0.897
C9orf139	chromosome 9 open reading frame 139	ENSG00000180539	HPA021577	Enhanced	spleen	5.17684	1.313	1.175	0.808	0.646
FAM157A	family with sequence similarity 157, member A	ENSG00000236438	NA	Enhanced	bonemarrow	5.16616	0.498	0.036	1.241	1.33
SIGLEC14	sialic acid binding Ig-like lectin 14	ENSG00000254415	HPA014377	Enhanced	appendix, spleen	5.15441	32.052	10.078	20.106	12.116
SIGLEC9	sialic acid binding Ig-like lectin 9	ENSG00000129450	HPA010682	Enhanced	appendix	5.15029	10.627	3.016	13.2	3.197
PTGER1	prostaglandin E receptor 1 (subtype EP1), 42kDa	ENSG00000160951	NA	Enhanced	spleen	5.14497	1.852	0	0.092	0
ADORA2A	adenosine A2a receptor	ENSG00000128271	NA	Enhanced	bonemarrow	5.14095	7.673	19.751	13.54	25.216
CTD-2370N5.3		ENSG00000265118	HPA045033	Enhanced	appendix	5.14074	1.085	1.684	3.359	0.508
C5AR1	complement component 5a receptor 1	ENSG00000197405	CAB002720, HPA014520	Enhanced	appendix	5.13886	20.541	9.909	64.64	61.808
SIGLEC5	sialic acid binding Ig-like lectin 5	ENSG00000105501	CAB024900, HPA009085	Enhanced	appendix, bonemarrow	5.12613	12.793	5.38	14.203	19.292
AC073624.1		ENSG00000265096	NA	Enhanced	spleen	5.11992	6.687	0.028	0.267	0
MARCO	macrophage receptor with collagenous structure	ENSG00000019169	HPA008847	Enhanced	appendix	5.11839	4.078	15.505	66.1	2.295
GRAPL	GRB2-related adaptor protein-like	ENSG00000189152	HPA051796	Enhanced	lymphnode, spleen	5.1177	19.812	15.681	13.044	0.686
MAB21L2	mab-21-like 2 (C. elegans)	ENSG00000181541	NA	Enhanced	appendix	5.1151	0	0.082	7.591	0.028
LILRB4	leukocyte immunoglobulin-like receptor, subfamily B (with TM and ITIM domains), member 4	ENSG00000186818	HPA052807	Enhanced	lymphnode	5.11473	13.158	49.137	45.122	9.964
UBD	ubiquitin D	ENSG00000213886	HPA043710	Enhanced	appendix, lymphnode	5.10705	33.729	219.725	123.725	0
PLK4	polo-like kinase 4	ENSG00000142731	HPA035026	Enhanced	bonemarrow	5.1018	3.129	10.075	7.962	24.236
PATL2	protein associated with topoisomerase II homolog 2 (yeast)	ENSG00000229474	NA	Enhanced	lymphnode	5.09369	15.65	17.228	9.248	5.566
SLC28A3	solute carrier family 28 (sodium-coupled nucleoside transporter), member 3	ENSG00000197506	HPA023311, HPA024729	Enhanced	bonemarrow	5.0823	0.084	0.168	0.753	7.893
LRRC33	leucine rich repeat containing 33	ENSG00000174004	HPA031586	Enhanced	bonemarrow	5.07894	13.184	9.852	8.075	23.821
CD84	CD84 molecule	ENSG00000066294	NA	Enhanced	lymphnode	5.07541	18.893	30.528	26.464	6.795
MMP3	matrix metallopeptidase 3 (stromelysin 1, progelatinase)	ENSG00000149968	HPA007875, CAB016139	Enhanced	appendix	5.07469	0	0	18.036	0.052
TNFAIP8L2	tumor necrosis factor, alpha-induced protein 8-like 2	ENSG00000163154	NA	Enhanced	lymphnode	5.06541	25.327	28.985	19.241	3.652
GZMM	granzyme M (lymphocyte met-ase 1)	ENSG00000197540	HPA015624	Enhanced	lymphnode	5.05993	14.667	15.013	7.635	12.418
MYCT1	myc target 1	ENSG00000120279	HPA047992	Enhanced	spleen	5.05886	39.962	6.087	5.567	0.765
FAM54A	family with sequence similarity 54, member A	ENSG00000146410	HPA029794, HPA029792	Enhanced	bonemarrow	5.05859	1.123	6.532	3.594	10.194
RUNX3	runt-related transcription factor 3	ENSG00000020633	CAB025416	Enhanced	bonemarrow	5.04257	35.974	35.478	25.437	41.327
SKA3	spindle and kinetochore associated complex subunit 3	ENSG00000165480	HPA039272, HPA039356	Enhanced	bonemarrow	5.03973	1.089	5.05	2.727	9.588
PF4V1	platelet factor 4 variant 1	ENSG00000109272	HPA052485	Enhanced	spleen	5.03709	1.499	0	0.122	1.165
CD163L1	CD163 molecule-like 1	ENSG00000177675	HPA015663	Enhanced	spleen	5.03704	27.461	8.063	6.821	0.334
FAM72B	family with sequence similarity 72, member B	ENSG00000188610	HPA043271	Enhanced	lymphnode	5.02548	3.343	9.782	5.051	4.689
TBX21	T-box 21	ENSG00000073861	CAB009524	Enhanced	bonemarrow, lymphnode, spleen	5.02116	7.041	6.87	1.563	6.521
GTSE1	G-2 and S-phase expressed 1	ENSG00000075218	NA	Enhanced	bonemarrow	5.00565	2.648	10.402	6.424	13.318
IGLL5	immunoglobulin lambda-like polypeptide 5	ENSG00000254709	HPA046779	Enhanced	lymphnode	5.00488	102.564	322.927	101.035	42.76
RASGRP1	RAS guanyl releasing protein 1 (calcium and DAG-regulated)	ENSG00000172575	NA	Enhanced	lymphnode	5.00236	7.499	21.132	11.291	4.984
HVCN1	hydrogen voltage-gated channel 1	ENSG00000122986	HPA039329	Enhanced	lymphnode	5.00099	40.733	58.872	29.343	3.87
n = 693
